# Supplementary material for: PEPstrMOD: structure prediction of peptides containing natural, non-natural and modified residues
Source: Biol Direct. 2015 Dec 21;10:73. doi: 10.1186/s13062-015-0103-4 (PMC4687368; doi:10.1186/s13062-015-0103-4)
Supplement: Additional file 2: — Performance of PEPstrMOD on CyclicPep, ModPep and ModPep16 datasets. Table S5. Performance comparison of PEPstrMODpc with PEP-FOLDc and ab initio model on CyclicPep dataset in vacuum environment. Table S6. Performance comparison of PEPstrMODpc and ab initio model on CyclicPep dataset in hydrophilic environment. Table S7. Performance of PEPstrMOD, PEP-FOLD and PepLook on 28 cyclic peptides. Table S8. Performance of PEPstrMOD on ModPep dataset. Table S9. Comparison of the performance of initial structures of PEPstrMOD, ab initio and DSSP models on ModPep16 dataset. Table S10. Comparison of the performance of minimized structures of PEPstrMOD, ab initio and DSSP models on ModPep16 dataset in vacuum environment. Table S11. Comparison of the performance of structures of PEPstrMOD, ab initio and DSSP models on ModPep16 dataset in vacuum environment after 100 ps MD. Table S12. Comparison of the performance of structures of PEPstrMOD, ab initio and DSSP models on ModPep16 dataset in vacuum environment after 1 ns MD. Table S13. Comparison of the performance of minimized structures of PEPstrMOD, ab initio and DSSP models on ModPep16 dataset in hydrophilic environment. Table S14. Comparison of the performance of structures of PEPstrMOD, ab initio and DSSP models on ModPep16 dataset in hydrophilic environment after 100 ps MD. Table S15. Comparison of the performance of structures of PEPstrMOD, ab initio and DSSP models on ModPep16 dataset in hydrophilic environment after 1 ns MD. (XLSX 176 kb) [file 13062_2015_103_MOESM2_ESM.xlsx]

## Sheet: Details
	PEPstrMOD: Structure Prediction of Peptides Containing Natural, Non-natural and Modified Residues.
	Sandeep Singh1, Harinder Singh1, Abhishek Tuknait1, Kumardeep Chaudhary1, Balvinder Singh1, S Kumaran2 and Gajendra P.S. Raghava1*
	1Bioinformatics Centre, CSIR-Institute of Microbial Technology, Chandigarh-160036, India
	2CSIR-Institute of Microbial Technology, Chandigarh-160036, India
	ADDITIONAL FILE 2: Performance of PEPstrMOD on CyclicPep, ModPep and ModPep16 datasets.
	Contents
	Table S5	Performance comparison of PEPstrMODpc with PEP-FOLDc and ab initio model on CyclicPep dataset in vacuum environment
	Table S6	Performance comparison of PEPstrMODpc and ab initio model on CyclicPep dataset in hydrophilic environment
	Tabls S7	Performance of PEPstrMOD, PEP-FOLD and PepLook on 28 cyclic peptides.
	Table S8	Performance of PEPstrMOD on ModPep dataset
	Table S9	Comparison of the performance of initial structures of PEPstrMOD, ab initio and DSSP models on ModPep16 dataset
	Table S10	Comparison of the performance of minimized structures of PEPstrMOD, ab initio and DSSP models on ModPep16 dataset in vacuum environment
	Table S11	Comparison of the performance of structures of PEPstrMOD, ab initio and DSSP models on ModPep16 dataset in vacuum environment after 100 picosecond MD
	Table S12	Comparison of the performance of structures of PEPstrMOD, ab initio and DSSP models on ModPep16 dataset in vacuum environment after 1 nanosecond MD
	Table S13	Comparison of the performance of minimized structures of PEPstrMOD, ab initio and DSSP models on ModPep16 dataset in hydrophilic environment
	Table S14	Comparison of the performance of structures of PEPstrMOD, ab initio and DSSP models on ModPep16 dataset in hydrophilic environment after 100 picosecond MD
	Table S15	Comparison of the performance of structures of PEPstrMOD, ab initio and DSSP models on ModPep16 dataset in hydrophilic environment after 1 nanosecond MD

## Sheet: S5
	Table S5: Performance comparison of PEPstrMODpc with PEP-FOLDc and ab initio model on CyclicPep dataset in vacuum environment
				PEP-FOLDc						PEPstrMODpc (initial structure)						PEPstrMODpc (minimized structure)						PEPstrMODpc (100 ps MD)						PEPstrMODpc (1 ns MD)						ab initio model (initial structure)						ab initio model (minimized structure)						ab initio model (100 ps MD)
				Full region			RC region			Full region			RC region			Full region			RC region			Full region			RC region			Full region			RC region			Full region			RC region			Full region			RC region			Full region			RC region
	PDB ID	Length	RC region	RMSD	CA-RMSD	B-RMSD	RMSD	CA-RMSD	B-RMSD	RMSD	CA-RMSD	B-RMSD	RMSD	CA-RMSD	B-RMSD	RMSD	CA-RMSD	B-RMSD	RMSD	CA-RMSD	B-RMSD	RMSD	CA-RMSD	B-RMSD	RMSD	CA-RMSD	B-RMSD	RMSD	CA-RMSD	B-RMSD	RMSD	CA-RMSD	B-RMSD	RMSD	CA-RMSD	B-RMSD	RMSD	CA-RMSD	B-RMSD	RMSD	CA-RMSD	B-RMSD	RMSD	CA-RMSD	B-RMSD	RMSD	CA-RMSD	B-RMSD	RMSD
	1n0c	10	1-10	2.65732	2.29606	1.83246	2.65732	2.29606	1.83246	1.97233	0.840539	0.839174	1.97233	0.840539	0.839174	1.59879	0.780196	0.712553	1.59879	0.780196	0.712553	1.27	0.99	0.83	1.26578	0.994705	0.834624	1.16636	1.0264	0.894708	1.16636	1.0264	0.894708	9.56065	9.89673	9.63277	9.56065	9.89673	9.63277	6.66394	4.85799	4.94574	6.66394	4.85799	4.94574	4.77907	2.97785	2.30993	4.77907
	1n0a	11	1-11	0.639499	0.498758	0.411787	0.639499	0.498758	0.411787	1.2883	1.23576	0.930237	1.2883	1.23576	0.930237	1.22669	1.04361	0.842065	1.22669	1.04361	0.842065	1.45	1.09	1.21	1.44928	1.09449	1.21417	1.05937	1.21536	0.818708	1.05937	1.21536	0.818708	10.3067	10.8984	10.7323	10.3067	10.8984	10.7323	4.92398	4.66023	4.8965	4.92398	4.66023	4.8965	4.31048	3.60927	3.91622	4.31048
	1etl	12	-	4.01386	3.13955	2.4694	4.01386	3.13955	2.4694	3.93914	3.31887	3.14896	3.93914	3.31887	3.14896	2.44007	2.60946	2.15318	2.44007	2.60946	2.15318	2.51	2.51	2.46	2.51113	2.50813	2.4553	2.5643	2.54571	2.47762	2.5643	2.54571	2.47762	9.47195	10.0688	9.84417	9.47195	10.0688	9.84417	2.113	2.00579	1.91154	2.113	2.00579	1.91154	2.60114	2.06745	2.09656	2.60114
	1im1	12	1-12	2.13347	1.8493	1.90343	2.13347	1.8493	1.90343	2.87431	2.58707	2.37124	2.87431	2.58707	2.37124	2.93947	2.36541	2.28389	2.93947	2.36541	2.28389	3.18	2.39	2.44	3.17816	2.39068	2.44269	2.73542	2.57209	2.59582	2.73542	2.57209	2.59582	9.569	10.1691	10.0116	9.569	10.1691	10.0116	4.55563	3.6354	3.71072	4.55563	3.6354	3.71072	4.79637	3.75598	3.85715	4.79637
	1gnb	13	2-7	4.1888	5.17746	5.12976	3.31116	1.87775	1.94232	5.79766	3.85153	3.13319	4.43322	2.92792	2.90715	5.63234	4.56859	3.39005	4.12157	2.68832	2.4654	4.32	3.84	3.86	2.93441	2.36112	1.48502	4.48675	3.86438	3.62874	3.45215	2.46948	1.86105	10.7983	11.0698	10.8277	2.75415	4.0051	4.307	4.61983	4.00036	3.68504	2.19638	2.11682	1.75099	3.71411	3.45184	3.06075	2.4388
	1hje	13	-	4.60989	3.64275	3.64174	4.60989	3.64275	3.64174	4.51728	4.09425	2.8753	4.51728	4.09425	2.8753	4.39851	4.01056	3.04153	4.39851	4.01056	3.04153	4.58	3.85	2.47	4.57842	3.85261	2.46812	5.34672	4.57876	2.7877	5.34672	4.57876	2.7877	13.3683	12.8788	12.6787	13.3683	12.8788	12.6787	5.61934	5.1351	5.1394	5.61934	5.1351	5.1394	3.56368	3.55967	3.59988	3.56368
	1im7	13	-	4.5526	4.07469	3.73679	4.5526	4.07469	3.73679	5.17147	4.19158	4.29338	5.17147	4.19158	4.29338	4.63034	3.79566	3.76924	4.63034	3.79566	3.76924	4.63	3.73	3.55	4.62571	3.72689	3.55191	4.91417	3.97268	3.90143	4.91417	3.97268	3.90143	11.6144	11.1834	10.6218	11.6144	11.1834	10.6218	7.17107	3.16459	2.88152	7.17107	3.16459	2.88152	5.14722	4.32579	3.50918	5.14722
	1xgb	13	2-13	4.07785	3.58759	3.58693	3.55651	3.22942	3.311	4.24294	3.63572	3.51166	3.80778	3.21077	3.31778	3.90512	3.17133	2.91775	3.51688	2.71158	2.80292	4.03	2.51	2.62	3.54214	2.50517	1.67317	3.40745	1.27817	1.7863	2.51572	1.27817	1.7863	12.8919	12.3011	12.0865	11.5305	11.024	8.31222	7.00085	4.70062	4.65854	6.69905	4.56961	4.57085	4.60379	3.9093	3.44481	4.6901
	2i28	13	1-13	0.989186	1.15705	0.792027	0.989186	1.15705	0.792027	4.15541	4.72924	3.61663	4.15541	4.72924	3.61663	4.33671	3.62672	3.46826	4.33671	3.62672	3.46826	4.82	4.66	4.24	4.8153	4.66089	4.24265	4.00616	3.21636	3.01165	4.00616	3.21636	3.01165	10.8426	10.8801	10.7633	10.8426	10.8801	10.7633	3.63722	2.74405	2.93131	3.63722	2.74405	2.93131	4.34544	3.29313	3.232	4.34544
	1b45	14	2-9; 13-14	2.97827	3.74247	2.16582	1.86879	3.60015	3.59973	5.34585	4.44346	3.86454	4.75402	4.09249	2.98849	4.84395	3.83844	3.10696	3.00531	3.34111	2.08699	5.09	3.98	2.36	4.01242	3.17582	2.03014	5.32062	3.62046	2.73984	3.39117	3.73289	1.9382	13.1582	13.6641	13.4737	5.35341	12.8577	12.5177	7.18863	6.2911	4.85074	3.76886	4.23305	4.06946	3.35605	2.93332	1.96782	2.28396
	1jbl	14	1-14	2.67451	2.10064	2.05064	2.67451	2.10064	2.05064	3.43319	3.037	3.00135	3.43319	3.037	3.00135	3.49785	2.96753	2.79912	3.49785	2.96753	2.79912	5.65	4.01	3.13	5.64707	4.00775	3.12555	5.45349	3.91733	2.92694	5.45349	3.91733	2.92694	9.8622	3.64804	6.72132	9.8622	3.64804	6.72132	5.37374	5.88955	3.98243	5.37374	5.88955	3.98243	5.85688	4.25829	3.35668	5.85688
	1r8t	15	1-14	4.1591	3.83845	3.69838	3.6461	3.49439	3.30622	5.99325	3.86513	3.30392	3.99977	3.41968	3.13841	2.89391	3.10893	2.26185	2.79024	2.44087	2.26185	4.35	2.33	2.08	3.29564	2.3336	2.07746	4.43164	4.18169	2.87703	3.78801	2.80088	2.87703	14.017	13.7299	8.19294	13.6582	13.2628	12.4071	5.99948	4.36006	4.0004	5.81145	4.17042	3.82595	2.96622	3.22346	2.96815	2.76815
	1kwd	16	2-12; 14-15	2.59705	2.75513	2.18399	1.47892	0.905253	1.19552	5.48076	5.11306	4.86269	5.49394	5.06674	4.96369	5.40696	5.09505	4.93635	5.30472	4.75612	4.74145	5.25	4.58	4.53	4.50489	4.03701	2.60156	4.62649	3.78143	3.56027	4.82154	3.6947	2.91032	11.314	14.7378	11.3494	11.2475	12.455	12.3585	5.39567	4.54615	3.49281	4.49836	3.6711	3.29864	4.41456	2.24445	2.57682	3.35309
	1mii	16	1-16	1.24136	0.8578	0.87942	1.24136	0.8578	0.87942	3.17695	3.02022	2.79103	3.17695	3.02022	2.79103	2.61141	2.49839	2.32274	2.61141	2.49839	2.32274	2.84	2.69	2.46	2.84079	2.68992	2.45726	2.66193	2.60898	2.45291	2.66193	2.60898	2.45291	13.4108	13.9756	13.784	13.4108	13.9756	13.784	5.7484	4.96616	5.07084	5.7484	4.96616	5.07084	5.52569	4.35052	4.35655	5.52569
	2efz	16	1-16	5.24919	4.54232	3.75349	5.24919	4.54232	3.75349	7.37815	5.24016	4.65944	7.37815	5.24016	4.65944	4.03279	3.99371	3.49451	4.03279	3.99371	3.49451	3.34	3.4	3.31	3.33722	3.40498	3.30522	3.12306	3.34184	3.22297	3.12306	3.34184	3.22297	13.5307	15.1085	14.9716	13.5307	15.1085	14.9716	4.51532	4.27877	4.47852	4.51532	4.27877	4.47852	5.38818	5.3656	5.26622	5.38818
	1nim	17	5; 7-8; 10-14	4.90655	3.68093	3.53449	4.01772	3.28779	3.04688	6.69951	5.55325	5.28264	4.87548	3.62016	3.55898	6.25771	5.25506	4.91899	4.89721	3.272	3.2553	6.96	5.54	5.37	5.44802	4.03376	3.97856	6.92174	5.59615	5.26042	5.33911	4.084	4.05338	10.4398	11.7132	10.5198	5.63809	6.22345	3.3809	5.78422	4.60806	4.62737	5.21527	4.24234	4.20752	5.48517	4.34814	4.39634	3.75601
	1ien	19	2-19	3.28195	2.54283	2.43677	2.81046	2.54283	2.43677	3.93891	3.28977	3.45824	3.56897	3.28977	3.3565	3.53538	3.07203	3.22467	3.44605	3.07203	3.03332	3.4	2.49	3.46	2.96665	2.48717	3.33758	3.58914	3.34086	3.50781	3.49153	3.34086	3.39421	17.3339	16.7575	16.7498	16.1925	15.9068	15.9165	8.26423	6.44513	7.10923	7.99966	6.44513	4.77529	6.45203	5.00607	4.69867	5.6741
	1x7k	19	8-9; 14; 16; 18	7.22549	5.02915	4.92379	4.21815	2.77411	2.90891	3.9768	3.4454	3.42964	2.6414	1.64638	2.17646	3.90698	3.34735	3.29195	2.90235	2.11991	2.33988	6.03	4.43	4.28	4.07964	2.41314	2.72713	6.61437	5.36081	5.10972	4.16196	2.45324	2.65891	10.5709	18.1914	18.262	7.9555	9.04867	8.86464	7.04403	5.21213	5.20075	3.28866	3.98384	3.91684	7.24982	4.78622	4.73478	3.98902
	1kcn	21	3-9; 14-21	7.12624	6.16695	5.73655	7.7234	7.24918	7.24759	7.58416	6.49935	6.16713	7.13254	6.56858	6.49588	7.92774	6.45106	6.0977	7.7891	6.47892	6.38065	6.91	6.58	6.24	7.31064	6.69478	6.5614	6.97639	6.54732	6.19746	6.93077	6.50305	6.33126	19.7144	19.0387	18.99	18.6502	18.2525	18.1876	4.64001	4.05063	4.02949	3.43125	3.26174	3.40095	4.82569	4.48568	4.4129	3.86715
	1rpc	21	1-11; 13-19	7.17966	5.86418	5.84963	6.43974	5.607	5.62627	6.76537	5.92331	5.82667	5.88865	5.42402	5.28816	6.46717	5.55	5.50702	5.7668	5.21827	5.10486	7.27	6.03	5.96	5.90257	5.62419	5.55839	7.47925	6.27263	6.27631	5.88974	5.40442	5.42479	20.0917	19.4111	19.2343	19.0465	18.8614	18.7295	7.63655	6.80453	6.82555	7.47798	6.63269	6.69724	7.14436	6.33758	6.36102	6.55141
	1ter	21	2-21	6.27962	5.56579	5.43857	6.21976	5.36434	5.20006	4.79057	3.47077	3.36586	4.74145	3.86511	3.50299	4.55375	3.00501	2.89993	4.49688	3.03347	2.92432	4.01	2.56	2.64	3.62872	1.84387	2.38707	3.69978	2.85483	2.4897	3.34309	2.00995	2.00881	18.2859	18.4694	18.3683	17.7807	17.8806	17.7124	5.71579	4.74574	4.80431	5.38234	4.69572	4.73649	7.85537	7.39466	7.25881	7.86858
	1v6r	21	1-21	7.07649	5.90868	5.87682	7.07649	5.90868	5.87682	6.96817	5.75594	3.93737	6.96817	5.75594	3.93737	6.95649	5.59008	3.17513	6.95649	5.59008	3.17513	6.94	5.69	5.85	6.94146	5.68898	5.84942	7.28075	5.90712	5.98568	7.28075	5.90712	5.98568	14.9411	17.712	16.8555	14.9411	17.712	16.8555	9.81922	5.63291	5.41949	9.81922	5.63291	5.41949	8.36706	7.08324	7.02671	8.36706
	1hp9	22	-	3.55819	2.75664	2.70146	3.55819	2.75664	2.70146	3.26796	2.53199	2.46334	3.26796	2.53199	2.46334	3.19193	2.38713	2.27582	3.19193	2.38713	2.27582	2.71	2.4	2.03	2.71011	2.39835	2.03415	3.04331	2.35326	1.94212	3.04331	2.35326	1.94212	19.0042	19.5997	19.5331	19.0042	19.5997	19.5331	6.11813	5.58241	5.67251	6.11813	5.58241	5.67251	6.28797	5.35147	5.37686	6.28797
	2ajw	22	1-2; 5-13; 17	1.01214	0.989653	0.834945	0.447865	0.282143	0.286728	3.4104	3.05124	3.26047	1.42489	2.4632	2.4858	2.44585	2.60708	2.64003	0.992105	1.18339	1.03631	2.98	2.81	2.64	1.94496	0.828594	1.36168	2.82464	2.72664	2.317	1.85224	1.51818	1.43197	13.0385	19.9944	19.5851	7.26792	13.0417	10.5677	5.17855	4.43753	3.96155	4.74871	3.70904	3.76897	5.81939	4.88016	4.75775	5.44322
	1oig	24	2-11; 14-23	6.95355	5.56322	5.58788	6.25044	5.60517	5.21476	6.653	5.71317	5.60508	6.83604	5.88271	5.73582	6.84204	6.04353	6.07802	7.16336	6.1647	6.11347	6.96	6.16	6.14	6.42314	5.8913	5.82227	6.99529	6.12065	6.02208	6.55195	5.93684	5.85219	23.1698	22.5082	22.4006	22.3569	21.8817	21.8257	10.4113	9.05146	8.96483	9.39854	8.66171	8.57318	7.71222	6.82271	6.68997	7.47923
	1orx	24	1-24	7.47138	6.96524	6.81475	7.47138	6.96524	6.81475	6.09301	6.39328	6.35157	6.09301	6.39328	6.35157	6.06761	6.22953	6.28636	6.06761	6.22953	6.28636	5.97	5.85	5.85	5.96677	5.8514	5.84882	5.55814	5.81289	5.79355	5.55814	5.81289	5.79355	24.3145	24.0558	23.941	24.3145	24.0558	23.941	10.307	9.56358	9.4298	10.307	9.56358	9.4298	7.8761	7.60696	7.41063	7.8761
	1sp7	24	1-23	8.69967	6.47268	5.60398	8.39373	6.47731	5.90534	5.59973	4.13502	4.04834	5.44529	3.9668	3.87609	5.11545	4.19473	4.07119	4.72302	3.96734	3.73306	5.85	5.98	3.8	5.69186	5.92938	3.55329	5.96928	5.94031	3.94741	5.67405	5.88833	3.55594	21.2151	20.8493	20.7243	20.773	20.3998	20.3841	7.65093	6.93092	6.93367	7.12312	6.73921	6.78979	7.34137	6.39569	6.45508	7.1095
	2oq9	24	8-22	10.3056	9.72877	9.56288	5.20259	4.74584	4.29028	7.53778	7.01137	6.69073	4.69967	4.16442	3.7037	7.32668	6.595	6.40348	4.63617	3.92145	3.68349	7.28	6.36	5.9	3.59674	3.36718	3.13674	7.34568	6.09011	6.20653	3.68266	3.64509	3.24876	11.2886	10.8573	11.4803	10.5197	10.4785	8.88432	9.31145	8.86033	8.88414	6.72878	5.93474	6.09122	7.39649	6.28424	5.75546	5.53778
	1wqc	26	1-21	1.49809	1.19317	1.11574	1.2453	0.951375	0.937989	2.92226	2.19489	2.03675	2.43134	1.91467	1.8505	2.67488	2.11428	1.85382	2.29156	1.82418	1.74818	2.67	2.1	2.07	2.50598	2.01652	1.99472	3.22201	2.51806	2.4864	2.90446	2.31837	2.3408	22.5641	22.3746	22.2211	18.2504	18.5982	18.662	7.08359	5.96921	4.86722	5.56771	4.87583	4.648	7.50732	6.56976	5.029	6.09314
	1v5a	28	1-9; 12; 14-15; 17-28	6.14299	5.0645	4.84063	6.55545	5.22066	5.1217	5.47512	4.95522	4.88368	5.26016	4.8143	4.79672	4.81014	3.52812	3.18625	4.61592	2.93159	2.92321	4.29	3.93	3.76	4.24385	3.92891	3.7144	4.05052	3.69332	3.15075	4.29064	3.69524	3.12135	27.429	27.3759	27.3458	28.8003	28.8967	28.9068	8.41725	8.40168	8.3214	8.02337	8.2101	8.21072	6.4284	6.28201	6.17063	6.27035
	1wm8	28	1-28	9.21946	6.8665	7.07115	9.21946	6.8665	7.07115	8.49469	8.43751	8.0843	8.49469	8.43751	8.0843	8.96491	8.03671	7.80528	8.96491	8.03671	7.80528	8.76	7.89	7.69	8.76152	7.8921	7.69187	8.76658	7.88318	7.65555	8.76658	7.88318	7.65555	26.3483	26.8677	26.7537	26.3483	26.8677	26.7537	7.56445	7.00648	6.88366	7.56445	7.00648	6.88366	8.48096	7.77552	7.86554	8.48096
	2it7	28	1-28	6.19396	5.5857	5.43237	6.19396	5.5857	5.43237	6.45019	5.92003	5.89563	6.45019	5.92003	5.89563	6.45474	5.56604	5.52502	6.45474	5.56604	5.52502	5.65	4.4	4.25	5.65471	4.40137	4.24784	5.57676	4.73599	4.31566	5.57676	4.73599	4.31566	26.9155	27.3108	27.2368	26.9155	27.3108	27.2368	11.104	10.324	10.3397	11.104	10.324	10.3397	7.73991	7.05035	7.06401	7.73991
	2nx7	28	2-28	6.8334	6.4024	6.31469	7.04724	6.49684	6.40846	6.82966	4.04379	3.98859	5.32473	4.04379	3.98859	5.50152	4.23814	3.97551	5.36042	4.23814	3.97551	5.71	4.61	4.32	5.40731	4.60698	4.31916	4.84128	3.90814	3.94093	4.84128	3.90814	3.94093	25.2261	25.2257	25.2688	24.6894	24.4562	24.4922	8.57181	8.21685	8.06385	8.26099	7.72424	7.57694	6.58166	5.65383	5.6812	6.49322
	1mmc	30	3-29	7.51379	5.97193	5.60817	6.64987	5.26417	5.11655	7.00444	6.25668	6.0238	6.48985	6.08778	5.90626	7.14072	6.2885	6.0947	4.72294	6.18712	6.03867	6.58	5.8	5.7	5.44294	5.70276	5.26334	6.79703	6.10567	5.94299	5.1801	5.92618	5.80145	27.7241	27.2396	27.2506	24.4298	24.0619	24.0577	8.56126	7.24338	6.87824	8.2635	7.19774	6.84758	8.14426	7.76054	6.01323	7.37045
	Average			4.86001	4.16409	3.9271	4.39305	3.74169	3.60208	5.15379	4.34663	4.0589	4.6597	4.05302	3.80285	4.72166	4.04626	3.72973	4.29091	3.67798	3.42952	4.83059	4.06382	3.80882	4.32841	3.6866	3.39273	4.78988	4.10263	3.77149	4.27526	3.71459	3.39178	16.2745	16.7577	16.4239	14.9987	15.4661	15.134	6.75617	5.71538	5.52508	6.15054	5.30947	5.1603	5.88425	5.03532	4.78463	5.41481
			PEP-FOLDc	PEP-FOLD predicted peptide structure using cyclic constraints
			PEPstrMODpc	PEPstrMOD predicted peptide structure using cyclic constraints
			RC region	Rigid Core region
			RMSD	Root Mean Square Deviation
			CA-RMSD	C-alpha Root Mean Square Deviation
			B-RMSD	Backbone Root Mean Square Deviation
			MD	Molecular Dynamics
			100 ps	100 picosecond MD simulation
			1 ns	1 nanosecond MD simulation
[truncated: 14 more columns]

## Sheet: S6
	Table S6: Performance comparison of PEPstrMODpc and ab initio model on CyclicPep dataset in hydrophilic environment
				PEPstrMODpc (initial structure)						PEPstrMODpc (minimized structure)						PEPstrMODpc (100 ps MD)						PEPstrMODpc (1 ns MD)						ab initio model (initial structure)						ab initio model (minimized structure)						ab initio model (100 ps MD)						ab initio model (1 ns MD)
				Full region			RC region			Full region			RC region			Full region			RC region			Full region			RC region			Full region			RC region			Full region			RC region			Full region			RC region			Full region			RC region
	PDB ID	Length	RC region	RMSD	CA-RMSD	B-RMSD	RMSD	CA-RMSD	B-RMSD	RMSD	CA-RMSD	B-RMSD	RMSD	CA-RMSD	B-RMSD	RMSD	CA-RMSD	B-RMSD	RMSD	CA-RMSD	B-RMSD	RMSD	CA-RMSD	B-RMSD	RMSD	CA-RMSD	B-RMSD	RMSD	CA-RMSD	B-RMSD	RMSD	CA-RMSD	B-RMSD	RMSD	CA-RMSD	B-RMSD	RMSD	CA-RMSD	B-RMSD	RMSD	CA-RMSD	B-RMSD	RMSD	CA-RMSD	B-RMSD	RMSD	CA-RMSD	B-RMSD	RMSD
	1n0c	10	1-10	1.97235	0.84019	0.839056	1.97235	0.84019	0.839056	1.60409	0.78927	0.606209	1.60409	0.78927	0.606209	1.49178	0.912345	0.726561	1.49178	0.912345	0.726561	1.53883	0.914787	0.725139	1.53883	0.914787	0.725139	9.5607	9.89673	9.63284	9.5607	9.89673	9.63284	6.48499	4.84381	4.92331	6.48499	4.84381	4.92331	5.80428	4.18356	4.17464	5.80428	4.18356	4.17464	5.73238	4.09244	4.11118	5.73238
	1n0a	11	1-11	1.28838	1.23601	0.930372	1.28838	1.23601	0.930372	1.29547	1.01215	0.841018	1.29547	1.01215	0.841018	0.902187	0.741236	0.71832	0.902187	0.741236	0.71832	0.920327	0.700497	0.784143	0.920327	0.700497	0.784143	10.3067	10.8985	10.7322	10.3067	10.8985	10.7322	5.30267	4.73111	4.83706	5.30267	4.73111	4.83706	5.21327	4.14047	4.12982	5.21327	4.14047	4.12982	5.47234	4.10194	3.87226	5.47234
	1etl	12	-	3.93918	3.31883	3.14903	3.93918	3.31883	3.14903	2.35221	2.48972	1.84379	2.35221	2.48972	1.84379	2.89344	2.99357	2.89006	2.89344	2.99357	2.89006	2.74666	2.7091	2.61072	2.74666	2.7091	2.61072	9.47201	10.0689	9.84419	9.47201	10.0689	9.84419	2.45767	2.40788	2.18459	2.45767	2.40788	2.18459	3.00152	2.69364	2.59942	3.00152	2.69364	2.59942	2.94736	2.12346	2.28533	2.94736
	1im1	12	1-12	2.87424	2.58723	2.37119	2.87424	2.58723	2.37119	3.02156	2.34208	2.29085	3.02156	2.34208	2.29085	2.7503	2.274	1.83509	2.7503	2.274	1.83509	2.37209	2.08583	1.97412	2.37209	2.08583	1.97412	9.56905	10.1692	10.0117	9.56905	10.1692	10.0117	4.4721	3.5599	3.65664	4.4721	3.5599	3.65664	4.26734	3.57196	3.70248	4.26734	3.57196	3.70248	3.22882	3.97877	3.9817	3.22882
	1gnb	13	2-7	5.79765	3.85135	3.13316	4.43317	2.92781	2.90713	5.73673	4.65882	3.59344	4.18542	2.67566	1.68923	3.80883	3.35383	3.58154	2.75788	2.21345	0.955492	3.00752	3.02138	2.7779	3.78902	2.11542	0.824017	10.7982	11.0697	10.8276	2.75399	4.00506	4.30683	4.64752	3.76291	3.67533	2.5118	2.38368	2.25351	4.01396	5.44587	5.3061	2.03137	1.72212	2.08439	6.12039	5.28977	5.00765	2.83925
	1hje	13	-	4.51725	4.09434	2.87527	4.51725	4.09434	2.87527	4.41177	4.00033	3.92264	4.41177	4.00033	3.92264	4.13356	4.06226	3.86877	4.13356	4.06226	3.86877	6.13341	3.14877	2.877	6.13341	3.14877	2.877	13.3683	12.8787	12.6787	13.3683	12.8787	12.6787	5.14947	5.34779	4.1746	5.14947	5.34779	4.1746	3.69855	3.60762	3.48894	3.69855	3.60762	3.48894	3.37582	3.44652	3.43379	3.37582
	1im7	13	-	5.17154	4.19173	4.29341	5.17154	4.19173	4.29341	4.68462	3.81536	3.75957	4.68462	3.81536	3.75957	4.19915	3.49838	3.31815	4.19915	3.49838	3.31815	4.47371	3.99247	3.85084	4.47371	3.99247	3.85084	11.6144	11.1833	10.6217	11.6144	11.1833	10.6217	7.49743	3.15088	2.66845	7.49743	3.15088	2.66845	3.90014	3.26519	3.31362	3.90014	3.26519	3.31362	4.15236	3.68879	2.62772	4.15236
	1xgb	13	2-13	4.24287	3.63579	3.51158	3.80769	3.21074	3.31769	4.23736	3.37073	3.10094	3.65026	2.83331	2.96864	4.48863	2.93274	2.78554	4.12426	2.80454	2.81853	4.58951	2.91777	2.74472	4.13995	2.75355	2.73918	12.8919	12.3012	12.0865	11.5306	11.024	8.31223	7.03879	4.45438	4.49015	6.73022	4.2999	4.38121	4.70822	3.57314	3.6358	4.72303	3.56625	3.69034	3.82325	3.44335	3.58837	3.97763
	2i28	13	1-13	4.15539	4.72938	3.61666	4.15539	4.72938	3.61666	3.94073	3.34714	3.21687	3.94073	3.34714	3.21687	3.81712	3.47533	3.00437	3.81712	3.47533	3.00437	3.89551	3.46587	3.05877	3.89551	3.46587	3.05877	10.8426	10.8801	10.7633	10.8426	10.8801	10.7633	3.83132	2.91944	3.02032	3.83132	2.91944	3.02032	3.96151	3.33585	3.22011	3.96151	3.33585	3.22011	3.95157	3.10418	2.89252	3.95157
	1b45	14	2-9; 13-14	5.34578	4.44333	3.86452	4.75396	4.09232	2.9885	5.11464	3.84735	2.38411	2.19059	3.4089	2.30046	5.24994	4.18024	2.66632	4.20824	1.78928	1.5659	4.28606	3.8298	2.81395	2.84269	3.6528	1.68967	13.1581	13.6641	13.4736	5.35336	12.8576	12.5176	8.10714	7.14206	6.91647	5.75733	5.63492	5.68949	7.26939	6.42987	6.3131	5.73892	5.61391	5.6708	5.81998	5.8474	5.76275	4.98246
	1jbl	14	1-14	3.43319	3.03698	3.00132	3.43319	3.03698	3.00132	3.38115	2.86984	2.76861	3.38115	2.86984	2.76861	3.80818	2.71831	2.21147	3.80818	2.71831	2.21147	3.62971	3.06732	2.67171	3.62971	3.06732	2.67171	9.86211	3.64779	6.72226	9.86211	3.64779	6.72226	5.70225	6.04944	4.16036	5.70225	6.04944	4.16036	6.01992	4.68737	4.66617	6.01992	4.68737	4.66617	6.46639	5.4035	5.22828	6.46639
	1r8t	15	1-14	5.99326	3.86509	3.30395	3.99977	3.41953	3.13838	2.75353	2.42903	2.43981	2.70632	2.42903	2.43981	3.88684	3.02502	2.60476	3.34296	2.59033	2.38462	5.66123	3.12503	2.49326	3.67879	2.74775	2.44496	14.0169	13.7299	8.19291	13.6581	13.2628	12.4071	6.26861	3.91738	4.1977	6.07512	3.66201	3.98877	5.08278	3.72389	3.2941	4.81902	2.71556	3.17183	4.70251	2.49999	2.63153	4.21932
	1kwd	16	2-12; 14-15	5.48078	5.11289	4.86269	5.49396	5.06653	4.96371	5.56025	5.07783	4.98501	5.30056	4.73155	4.77139	5.38926	4.5762	4.51032	4.63258	4.11626	3.01753	4.88829	4.26637	4.2718	4.14463	3.89692	2.95644	11.3139	14.7377	11.3493	11.2474	12.4549	12.3585	3.96467	3.34745	3.17317	4.04933	3.27617	3.1109	4.06514	3.37784	3.27133	4.34916	3.42677	3.29707	4.16058	3.84962	3.38079	3.97257
	1mii	16	1-16	3.17696	3.02012	2.79096	3.17696	3.02012	2.79096	2.91205	2.62397	2.61063	2.91205	2.62397	2.61063	2.32499	2.42756	2.35348	2.32499	2.42756	2.35348	2.32569	1.94777	2.01988	2.32569	1.94777	2.01988	13.4108	13.9756	13.784	13.4108	13.9756	13.784	5.76119	4.97606	5.05669	5.76119	4.97606	5.05669	4.66763	5.24259	3.93933	4.66763	5.24259	3.93933	5.4729	4.50794	4.48731	5.4729
	2efz	16	1-16	7.37812	5.24004	4.65937	7.37812	5.24004	4.65937	3.80366	4.18667	3.53766	3.80366	4.18667	3.53766	2.8641	2.63465	2.30607	2.8641	2.63465	2.30607	2.81817	2.42185	2.06923	2.81817	2.42185	2.06923	13.5307	15.1085	14.9716	13.5307	15.1085	14.9716	4.47894	4.35387	4.64641	4.47894	4.35387	4.64641	5.08947	4.41695	4.48114	5.08947	4.41695	4.48114	5.40054	5.00668	4.94069	5.40054
	1nim	17	5; 7-8; 10-14	6.69944	5.55321	5.28257	4.87544	3.62019	3.55895	5.94795	5.31012	4.98057	4.9062	3.23808	3.23148	5.76607	4.83217	4.70786	4.9485	3.5319	3.63243	5.78683	5.16196	4.92031	4.32904	3.54122	3.62135	10.4399	11.7132	10.5198	5.63801	6.22344	3.381	5.90222	4.6403	4.72272	5.03181	4.1588	3.53373	4.24053	3.36917	3.34298	4.24411	3.43614	3.28098	4.11566	3.37086	3.29559	4.07396
	1ien	19	2-19	3.93892	3.28998	3.45822	3.56896	3.28998	3.35649	3.37591	3.03258	3.01563	3.31843	3.03258	2.95359	3.72559	3.23141	2.89743	3.44233	2.92547	2.82111	3.0318	2.66252	2.51656	2.77218	2.66252	2.51656	17.3339	16.7574	16.7498	16.1925	15.9067	15.9164	8.27871	6.47238	7.15227	8.02044	6.47238	5.40263	6.46828	5.93979	5.90126	6.39069	5.37594	5.33493	7.46747	6.12156	6.1437	6.64557
	1x7k	19	8-9; 14; 16; 18	3.97679	3.44535	3.42959	2.64155	1.64664	2.17663	3.84894	3.31291	3.22628	2.91327	2.0759	2.23152	3.40808	2.83372	2.74165	3.3793	1.69763	2.02253	4.35399	3.29666	3.09744	2.98242	1.81165	1.71969	10.5709	18.1914	18.2621	7.95554	9.04898	8.86472	8.63612	7.11935	7.12932	3.19971	4.46102	4.82394	7.10702	5.6181	5.62767	4.24509	3.71451	4.14362	6.85747	5.3122	5.32148	3.41274
	1kcn	21	3-9; 14-21	7.58416	6.49939	6.1671	7.13255	6.56856	6.49588	7.57663	6.39541	6.03934	7.90231	6.60056	6.51259	7.14486	6.6573	6.49949	6.90483	6.13548	6.01285	7.11912	6.39976	6.13845	6.79366	5.83686	5.67731	19.7144	19.0388	18.99	18.6502	18.2527	18.1876	6.12657	5.09558	5.05405	5.71082	4.41882	4.513	4.26488	3.60841	3.45703	6.30924	4.91433	4.74156	5.98859	3.86402	3.9942	6.5521
	1rpc	21	1-11; 13-19	6.7654	5.92345	5.82668	5.88874	5.4242	5.28824	6.80944	5.69873	5.67927	5.83715	5.28969	5.19212	7.55068	6.22598	5.45963	5.9815	5.44413	5.44879	7.3349	6.36075	6.44248	6.31581	5.82746	5.85997	20.0917	19.4113	19.2343	19.0465	18.8617	18.7295	7.65861	6.53972	6.47958	7.46104	6.36367	6.3724	6.61849	5.18182	4.94652	5.75447	4.59099	4.49202	7.83082	6.1818	5.76753	6.70133
	1ter	21	2-21	4.79055	3.4708	3.36586	4.74143	3.86518	3.50297	4.49166	2.91641	2.80072	4.47697	2.92873	2.74811	3.91243	2.91759	2.52537	3.60419	2.75435	2.13666	3.47575	2.44786	2.42306	3.41739	2.44786	2.20691	18.2859	18.4695	18.3683	17.7806	17.8806	17.7123	7.02017	5.33711	5.38091	7.01205	5.33474	5.38905	6.06124	5.40972	4.48859	5.92309	5.45345	4.23597	7.04957	5.97008	5.83025	6.86626
	1v6r	21	1-21	6.96815	5.75611	3.93734	6.96815	5.75611	3.93734	6.91349	5.63859	3.17619	6.91349	5.63859	3.17619	7.48923	5.96893	4.34446	7.48923	5.96893	4.34446	6.96319	5.78303	4.18876	6.96319	5.78303	4.18876	14.9411	17.7121	16.8555	14.9411	17.7121	16.8555	9.91832	5.71207	5.51181	9.91832	5.71207	5.51181	9.82965	8.77222	8.97915	9.82965	8.77222	8.97915	9.16834	8.24786	6.40847	9.16834
	1hp9	22	-	3.26794	2.53207	2.46336	3.26794	2.53207	2.46336	2.97822	2.28199	1.98202	2.97822	2.28199	1.98202	3.05181	2.35732	2.01206	3.05181	2.35732	2.01206	2.61452	1.90488	1.84625	2.61452	1.90488	1.84625	19.0042	19.5997	19.533	19.0042	19.5997	19.533	5.75069	5.13298	5.179	5.75069	5.13298	5.179	5.27047	4.66401	4.60651	5.27047	4.66401	4.60651	6.53453	5.22074	5.30647	6.53453
	2ajw	22	1-2; 5-13; 17	3.41031	3.05111	3.26038	1.42482	2.46326	2.48576	2.18267	2.13707	2.05584	1.33255	1.73068	0.881905	2.44371	2.532	2.25763	1.80645	1.93134	1.42145	2.35061	2.56714	2.25672	1.7106	2.01113	1.63943	13.0385	19.9946	19.5852	7.26784	13.0419	10.5677	6.18041	5.41714	5.16979	4.80605	4.88113	3.76695	6.95167	5.40033	5.29788	6.01795	3.86325	3.40803	6.68558	5.30647	4.91349	4.9492
	1oig	24	2-11; 14-23	6.65299	5.71324	5.60509	6.83605	5.88278	5.73585	7.01814	6.0249	6.0604	7.2313	6.17022	6.12594	7.68821	6.79526	6.77943	7.55552	6.52435	6.45798	6.77402	6.33987	6.22483	6.74671	5.88272	5.83003	23.1698	22.5082	22.4006	22.3569	21.8818	21.8257	10.2688	9.0054	8.89161	9.46417	8.54316	8.4507	8.47375	7.56271	7.49267	8.08585	7.0881	6.98581	7.30481	6.52537	6.43808	7.39283
	1orx	24	1-24	6.09299	6.3933	6.35155	6.09299	6.3933	6.35155	6.26146	6.44669	6.48132	6.26146	6.44669	6.48132	6.43329	6.21492	6.22963	6.43329	6.21492	6.22963	6.29748	6.11561	6.13325	6.29748	6.11561	6.13325	24.3146	24.0558	23.941	24.3146	24.0558	23.941	10.487	9.84843	9.68337	10.487	9.84843	9.68337	8.21967	7.62757	7.58763	8.21967	7.62757	7.58763	7.76546	7.38992	7.27644	7.76546
	1sp7	24	1-23	5.59971	4.13493	4.04826	5.44525	3.96671	3.87599	4.98264	4.07523	3.824	4.72301	3.87479	3.5849	4.71601	3.81498	3.43353	4.32786	3.24468	3.25119	5.92586	4.78698	3.59723	5.07035	3.53741	3.4298	21.2152	20.8492	20.7243	20.773	20.3998	20.3842	8.28399	7.52017	7.60523	7.84143	7.33128	7.46476	8.01801	7.10412	7.18889	8.10469	7.1988	7.27469	7.79799	7.07446	7.05733	7.99598
	2oq9	24	8-22	7.53776	7.01146	6.69068	4.69962	4.16424	3.70365	7.29884	6.59236	6.36984	4.5407	3.87173	3.61723	7.46403	6.6209	6.62742	3.95901	3.76621	3.2521	6.80505	6.22044	5.94024	4.45067	3.74987	3.48915	11.2886	10.8574	11.4803	10.5197	10.4785	8.88436	9.43975	9.0296	9.04039	6.70745	5.93843	6.07222	5.31921	4.98197	4.59225	4.59316	4.13123	4.03614	6.92966	6.26987	5.81812	3.72374
	1wqc	26	1-21	2.92223	2.19488	2.0367	2.43128	1.91461	1.85043	2.5788	2.0957	1.76429	2.10864	1.72676	1.59055	2.01836	1.66056	1.6085	1.79623	1.47843	1.47439	2.01338	1.73957	1.53302	1.85082	1.62243	1.49411	22.5641	22.3747	22.2211	18.2504	18.5982	18.6619	5.95886	4.3216	4.1225	4.50484	3.94545	3.74503	7.20362	6.18034	4.86449	4.33797	4.21977	4.13732	8.84677	7.65713	7.77349	5.65184
	1v5a	28	1-9; 12; 14-15; 17-28	5.47511	4.95519	4.88365	5.26014	4.81427	4.7967	4.32439	3.51198	3.10187	4.07898	2.92341	2.86704	3.87534	3.39262	3.0487	3.66876	3.14867	2.76259	4.21189	3.49453	3.17922	4.28775	3.0415	2.91818	27.4291	27.376	27.3458	28.8003	28.8968	28.9068	9.17291	8.85018	8.85548	8.98124	8.73014	8.81484	7.07919	7.44524	7.29743	7.11185	7.30517	7.22077	8.03465	7.83335	7.64523	7.6919
	1wm8	28	1-28	8.49468	8.43743	8.08431	8.49468	8.43743	8.08431	8.86252	7.95309	7.70407	8.86252	7.95309	7.70407	8.29912	7.57094	7.29581	8.29912	7.57094	7.29581	8.22984	7.58433	7.34918	8.22984	7.58433	7.34918	26.3483	26.8677	26.7537	26.3483	26.8677	26.7537	5.85679	5.68699	5.32277	5.85679	5.68699	5.32277	4.08268	3.59781	3.85193	4.08268	3.59781	3.85193	4.72876	4.15017	4.22065	4.72876
	2it7	28	1-28	6.45025	5.92003	5.89569	6.45025	5.92003	5.89569	6.53803	5.62916	5.57325	6.53803	5.62916	5.57325	6.35283	5.94004	5.05877	6.35283	5.94004	5.05877	6.04041	5.04258	4.79809	6.04041	5.04258	4.79809	26.9155	27.3107	27.2368	26.9155	27.3107	27.2368	11.2009	10.5206	10.5456	11.2009	10.5206	10.5456	7.42326	7.04237	7.02757	7.42326	7.04237	7.02757	8.52119	8.20083	7.97519	8.52119
	2nx7	28	2-28	6.82964	4.04383	3.9886	5.32469	4.04383	3.9886	7.11617	4.26612	4.06026	5.34611	4.26612	4.06026	6.7039	5.72217	5.73447	6.57643	4.35642	3.91855	4.6728	4.11353	3.6442	4.52155	4.11353	3.58183	25.2261	25.2258	25.2688	24.6894	24.4562	24.4922	8.89439	8.65443	8.35416	8.53694	8.15524	7.84679	6.42407	5.90744	5.60716	6.55058	5.98247	5.67579	6.02603	5.82227	5.55673	6.24567
	1mmc	30	3-29	7.00448	6.25662	6.02385	6.48991	6.08769	5.9063	7.08544	6.17514	6.00774	5.20173	6.07891	5.94741	6.65438	5.92892	5.81046	6.35756	5.68925	5.60383	7.11477	6.26961	6.02049	6.65205	5.89785	5.80928	27.7241	27.2397	27.2507	24.4299	24.0619	24.0577	9.63604	7.9135	7.52095	9.27852	7.22666	7.29899	7.80671	7.47431	7.41567	7.5577	6.70148	6.02907	8.30091	7.30388	7.20255	6.67465
	Average			5.15378	4.34664	4.05888	4.65969	4.05303	3.80285	4.73533	4.01043	3.70012	4.2621	3.68567	3.41261	4.60901	3.97128	3.66039	4.24075	3.52741	3.20975	4.54126	3.82077	3.5292	4.16164	3.47162	3.15897	16.2745	16.7577	16.4239	14.9987	15.4661	15.134	6.93635	5.81711	5.69126	6.35388	5.42526	5.2497	5.81252	5.1348	4.97381	5.50992	4.76086	4.66705	6.08181	5.24139	5.06403	5.51435
			PEPstrMODpc	PEPstrMOD predicted peptide structure using cyclic constraints
			RC region	Rigid Core region
			RMSD	Root Mean Square Deviation
			CA-RMSD	C-alpha Root Mean Square Deviation
			B-RMSD	Backbone Root Mean Square Deviation
			MD	Molecular Dynamics
			100 ps	100 picosecond MD simulation
			1 ns	1 nanosecond MD simulation
[truncated: 2 more columns]

## Sheet: S7
	Table S7: Performance of PEPstrMOD, PEP-FOLD and PepLook on 28 cyclic peptides
		PepLook#	PEP-FOLD#	PEP-FOLD$			PEP-FOLDc			PEPstrMODpc
	PDB ID	B-RMSD	B-RMSD	RMSD	CA-RMSD	B-RMSD	RMSD	CA-RMSD	B-RMSD	RMSD	CA-RMSD	B-RMSD
	1n0c	3.2	2.1	1.89	0.77	0.73	2.66	2.3	1.83	1.27	0.99	0.83
	1n0a	2.8	0.6	0.74	0.75	0.57	0.64	0.5	0.41	1.45	1.09	1.21
	1etl	2	2.5	3.93	3.31	2.91	4.01	3.14	2.47	2.51	2.51	2.46
	1im1	2	2.3	3.16	2.57	2.55	2.13	1.85	1.9	3.18	2.39	2.44
	1gnb	2.4	5.1	5.9	4.83	3	4.19	5.18	5.13	4.32	3.84	3.86
	1hje	3.7	2.9	4.2	3.83	3.78	4.61	3.64	3.64	4.58	3.85	2.47
	1im7	2.3	2.5	4.26	3.4	3.35	4.55	4.07	3.74	4.63	3.73	3.55
	1xgb	2.4	3.1	4.17	3.66	3.63	4.08	3.59	3.59	4.03	2.51	2.62
	2i28	2.1	3	4.21	4.49	3.68	0.99	1.16	0.79	4.82	4.66	4.24
	1b45	2.2	5.1	5.89	3.98	3.88	2.98	3.74	2.17	5.09	3.98	2.36
	1jbl	3.2	2.9	2.99	2.7	2.7	2.67	2.1	2.05	5.65	4.01	3.13
	1r8t	2.7	3.6	6.21	4.06	3.44	4.16	3.84	3.7	4.35	2.33	2.08
	1kwd	3	3.5	5.46	4.86	4.71	2.6	2.76	2.18	5.25	4.58	4.53
	1mii	3.2	3.5	3.15	2.7	2.83	1.24	0.86	0.88	2.84	2.69	2.46
	2efz	3.4	3.6	6.7	5.78	5.74	5.25	4.54	3.75	3.34	3.4	3.31
	1nim	3.7	4.7	6.55	5.48	5.24	4.91	3.68	3.53	6.96	5.54	5.37
	1ien	3.3	3.3	3.94	3.32	3.27	3.28	2.54	2.44	3.4	2.49	3.46
	1x7k	3.6	5.9	4.89	3.44	3.17	7.23	5.03	4.92	6.03	4.43	4.28
	1kcn	4.7	5.9	7.94	6.49	6.16	7.13	6.17	5.74	6.91	6.58	6.24
	1rpc	6.5	6.1	7.51	6.93	6.86	7.18	5.86	5.85	7.27	6.03	5.96
	1ter	3.7	6.6	4.02	2.99	2.73	6.28	5.57	5.44	4.01	2.56	2.64
	1v6r	5.8	7.1	7.14	3.43	3.29	7.08	5.91	5.88	6.94	5.69	5.85
	1hp9	5.4	3.3	3.02	2.13	2.09	3.56	2.76	2.7	2.71	2.4	2.03
	2ajw	2.4	2.3	3.56	3.5	3.47	1.01	0.99	0.83	2.98	2.81	2.64
	1oig	6.4	6	6.38	5.24	5.16	6.95	5.56	5.59	6.96	6.16	6.14
	1orx	6.8	7.3	6.13	6.33	6.3	7.47	6.97	6.81	5.97	5.85	5.85
	1sp7	4.6	6.9	6.27	4.58	4.65	8.7	6.47	5.6	5.85	5.98	3.8
	2oq9	3.8	3.4	7.41	6.61	6.33	10.31	9.73	9.56	7.28	6.36	5.9
	Average	3.62	4.11	4.92	4.01	3.79	4.57	3.95	3.68	4.66	3.91	3.63
	# values as reported in the PepLook study
	$ PEP-FOLD predicted structure without using any constraints
	PEP-FOLDc: PEP-FOLD predicted peptide structure using cyclic constraints
	PEPstrMODpc: PEPstrMOD predicted peptide structure using cyclic constraints
	RMSD	Root Mean Square Deviation
	CA-RMSD	C-alpha Root Mean Square Deviation
	B-RMSD	Backbone Root Mean Square Deviation

## Sheet: S8
	Table S8: Performance of PEPstrMOD on ModPep dataset.
				PEPstrMOD initial structure						PEPstrMOD minimized structure
				Full region			RC region			Full region			RC region
	PDB ID	LENGTH	RC region	RMSD	CA-RMSD	B-RMSD	RMSD	CA-RMSD	B-RMSD	RMSD	CA-RMSD	B-RMSD	RMSD	CA-RMSD	B-RMSD	Abbreviations used	Full Form
	1aycP	7	-	3.07671	1.94678	2.02834	3.07671	1.94678	2.02834	2.9278	1.91231	2.15059	2.9278	1.91231	2.15059	RC region	Rigid Core region
	1f1wB	7	-	4.45406	4.20161	4.34106	4.45406	4.20161	4.34106	4.37867	4.20877	4.46423	4.37867	4.20877	4.46423	RMSD	Root Mean Square Deviation
	1f8aC	7	-	2.7824	2.02368	1.97484	2.7824	2.02368	1.97484	2.68755	1.85209	1.88326	2.68755	1.85209	1.88326	CA-RMSD	C-alpha Root Mean Square Deviation
	1fhrP	7	4;6	2.82622	0.601674	1.52339	2.89884	0.208397	0.462922	2.55158	1.49779	1.65595	1.44078	0.10431	0.589023	B-RMSD	Backbone Root Mean Square Deviation
	1g1hB	7	-	3.83492	2.43128	2.33138	3.83492	2.43128	2.33138	3.84653	2.1986	2.24008	3.84653	2.1986	2.24008
	1p13C	7	-	3.87315	0.954073	1.2189	3.87315	0.954073	1.2189	2.6694	1.01624	1.22673	2.6694	1.01624	1.22673
	1py1E	7	-	2.783	1.77037	1.74824	2.783	1.77037	1.74824	2.42397	1.70577	1.73617	2.42397	1.70577	1.73617
	1qjbS	7	-	4.56498	2.69871	2.71133	4.56498	2.69871	2.71133	4.62807	2.6806	2.4479	4.62807	2.6806	2.4479
	1spsD	7	-	2.45693	1.7583	1.93457	2.45693	1.7583	1.93457	2.37936	1.53598	1.86906	2.37936	1.53598	1.86906
	1tzeI	7	-	2.83124	1.54048	1.24679	2.83124	1.54048	1.24679	2.69951	1.41227	1.09489	2.69951	1.41227	1.09489
	1umwE	7	-	3.2926	2.55875	2.03728	3.2926	2.55875	2.03728	3.32027	2.73484	1.60551	3.32027	2.73484	1.60551
	1v4fA	7	-	2.76239	2.44899	2.30738	2.76239	2.44899	2.30738	2.53735	2.48336	2.61343	2.53735	2.48336	2.61343
	1v4fB	7	-	2.19118	1.73734	1.65995	2.19118	1.73734	1.65995	0.941235	1.27484	0.964283	0.941235	1.27484	0.964283
	1v4fC	7	-	2.54821	1.98515	1.90261	2.54821	1.98515	1.90261	1.75376	1.67199	1.55646	1.75376	1.67199	1.55646
	1v6dB	7	-	2.61462	2.21176	2.32117	2.61462	2.21176	2.32117	2.63157	2.25743	2.01819	2.63157	2.25743	2.01819
	2gfaC	7	-	2.42474	1.96869	2.06194	2.42474	1.96869	2.06194	2.64591	1.94669	2.04318	2.64591	1.94669	2.04318
	2h2hB	7	-	4.02339	3.62709	2.13459	4.02339	3.62709	2.13459	4.56044	3.60204	3.00158	4.56044	3.60204	3.00158
	2hdxH	7	-	3.84613	1.91548	1.64367	3.84613	1.91548	1.64367	3.74369	2.02761	1.92694	3.74369	2.02761	1.92694
	2nmbB	7	1-5	5.86804	5.88107	6.03079	4.13851	3.55189	3.81655	5.77625	5.62175	5.77687	4.07552	3.34697	3.46814
	2npvA	7	1-7	4.38064	3.04996	3.46643	4.38064	3.04996	3.46643	4.6688	3.12397	3.53259	4.6688	3.12397	3.53259
	2od2B	7	-	3.55057	2.94501	2.64441	3.55057	2.94501	2.64441	3.46979	3.25404	3.03698	3.46979	3.25404	3.03698
	2pieF	7	-	4.05802	1.81165	1.70328	4.05802	1.81165	1.70328	4.24055	1.66527	1.78086	4.24055	1.66527	1.78086
	2q8eG	7	-	4.17703	1.82778	1.82935	4.17703	1.82778	1.82935	3.43462	1.9147	1.82606	3.43462	1.9147	1.82606
	2qqsD	7	-	6.17649	5.07412	4.90833	6.17649	5.07412	4.90833	5.97029	4.30685	4.18758	5.97029	4.30685	4.18758
	2vpeP	7	-	5.28212	4.71886	4.72202	5.28212	4.71886	4.72202	5.06873	4.40878	4.61647	5.06873	4.40878	4.61647
	2vpgP	7	-	5.28974	4.66562	4.65207	5.28974	4.66562	4.65207	4.81964	4.53004	4.56247	4.81964	4.53004	4.56247
	2z8pB	7	-	4.46138	3.44457	3.69553	4.46138	3.44457	3.69553	3.95797	3.40905	3.73985	3.95797	3.40905	3.73985
	3axyE	7	-	2.56066	2.27348	2.16175	2.56066	2.27348	2.16175	2.47021	1.90176	2.06334	2.47021	1.90176	2.06334
	3bunA	7	-	2.86113	2.21969	1.55488	2.86113	2.21969	1.55488	2.47997	2.20399	1.55224	2.47997	2.20399	1.55224
	3bziE	7	-	2.6257	1.49993	1.31854	2.6257	1.49993	1.31854	2.60835	1.35048	1.31182	2.60835	1.35048	1.31182
	3cbmB	7	-	4.86124	3.23999	3.10632	4.86124	3.23999	3.10632	4.50045	3.23489	3.17435	4.50045	3.23489	3.17435
	3cojM	7	-	3.34522	2.31504	1.59053	3.34522	2.31504	1.59053	3.16313	2.05211	1.24148	3.16313	2.05211	1.24148
	3dm1H	7	-	2.15519	0.8762	1.0962	2.15519	0.8762	1.0962	1.9028	0.811322	0.974403	1.9028	0.811322	0.974403
	3f9yE	7	-	7.83747	6.34106	6.16104	7.83747	6.34106	6.16104	7.43918	5.56839	5.6064	7.43918	5.56839	5.6064
	3g2vD	7	-	4.257	2.63919	1.95069	4.257	2.63919	1.95069	4.14329	2.30974	1.61818	4.14329	2.30974	1.61818
	3g7lP	7	-	2.03068	1.52232	1.41842	2.03068	1.52232	1.41842	1.97348	1.50073	1.50386	1.97348	1.50073	1.50386
	3glrB	7	-	4.04046	2.90427	3.07508	4.04046	2.90427	3.07508	4.12331	2.93207	2.19105	4.12331	2.93207	2.19105
	3idjC	7	-	2.72589	1.44643	1.47895	2.72589	1.44643	1.47895	2.3301	1.4575	1.60233	2.3301	1.4575	1.60233
	3idnC	7	-	3.06192	4.61822	4.18316	3.06192	4.61822	4.18316	3.23199	4.53726	4.20675	3.23199	4.53726	4.20675
	3k27B	7	-	2.23762	1.80813	1.65407	2.23762	1.80813	1.65407	2.32365	1.87192	1.72295	2.32365	1.87192	1.72295
	3lw1P	7	-	4.32281	4.10153	3.94618	4.32281	4.10153	3.94618	4.35768	3.93359	3.98121	4.35768	3.93359	3.98121
	3mukD	7	-	4.84711	3.63839	3.48728	4.84711	3.63839	3.48728	4.89812	3.64126	3.54692	4.89812	3.64126	3.54692
	3mxcL	7	-	3.33443	2.16291	2.03877	3.33443	2.16291	2.03877	3.36898	2.02374	2.17095	3.36898	2.02374	2.17095
	3mxyL	7	-	4.05376	4.07314	3.81634	4.05376	4.07314	3.81634	3.7494	3.81564	3.69362	3.7494	3.81564	3.69362
	3ntiC	7	-	4.72157	2.49268	2.04485	4.72157	2.49268	2.04485	4.96001	2.50554	1.89906	4.96001	2.50554	1.89906
	3omcC	7	-	5.56945	2.71508	2.74985	5.56945	2.71508	2.74985	5.54357	2.86426	2.65783	5.54357	2.86426	2.65783
	3p36B	7	-	4.2978	3.64471	3.37975	4.2978	3.64471	3.37975	4.15272	3.55145	3.32164	4.15272	3.55145	3.32164
	3poaB	7	-	3.34215	2.39484	1.92479	3.34215	2.39484	1.92479	3.20347	2.1606	1.92295	3.20347	2.1606	1.92295
	3pxeE	7	-	2.96251	1.94348	1.88754	2.96251	1.94348	1.88754	3.43451	1.83366	1.84779	3.43451	1.83366	1.84779
	3q1iE	7	-	3.83417	3.55123	3.19465	3.83417	3.55123	3.19465	3.27864	3.08153	2.69473	3.27864	3.08153	2.69473
	3semC	7	-	2.04026	2.05434	1.82014	2.04026	2.05434	1.82014	1.42552	1.74007	1.49901	1.42552	1.74007	1.49901
	3tl0B	7	-	2.41897	1.31629	1.57455	2.41897	1.31629	1.57455	2.14416	1.31838	1.37589	2.14416	1.31838	1.37589
	3ubwP	7	-	3.18666	2.78437	2.48448	3.18666	2.78437	2.48448	3.08747	2.58772	1.80472	3.08747	2.58772	1.80472
	3uvxB	7	-	4.38589	2.89292	2.61996	4.38589	2.89292	2.61996	3.3232	2.59329	2.45919	3.3232	2.59329	2.45919
	4bg6Q	7	-	2.79807	1.67642	1.49858	2.79807	1.67642	1.49858	2.93827	1.41088	1.233	2.93827	1.41088	1.233
	4buzP	7	-	4.3398	3.65041	2.08377	4.3398	3.65041	2.08377	4.32677	3.54082	2.18487	4.32677	3.54082	2.18487
	4c78C	7	-	2.56211	1.76705	1.87292	2.56211	1.76705	1.87292	2.61518	1.82498	1.85336	2.61518	1.82498	1.85336
	4ch2P	7	-	6.07154	4.4458	4.37311	6.07154	4.4458	4.37311	5.46894	4.31949	4.25473	5.46894	4.31949	4.25473
	4ft2P	7	-	1.5057	0.873889	0.920879	1.5057	0.873889	0.920879	1.66455	0.861266	0.930021	1.66455	0.861266	0.930021
	4gfuF	7	-	5.06837	3.36998	3.31982	5.06837	3.36998	3.31982	5.31214	3.27772	3.34334	5.31214	3.27772	3.34334
	4h3kF	7	-	3.75425	2.7739	2.47433	3.75425	2.7739	2.47433	3.38911	2.30592	2.17531	3.38911	2.30592	2.17531
	4hczD	7	-	2.41682	2.04835	2.19692	2.41682	2.04835	2.19692	2.4561	2.02968	1.93753	2.4561	2.02968	1.93753
	4honG	7	-	2.55657	3.60248	3.34221	2.55657	3.60248	3.34221	2.27673	3.63455	3.50998	2.27673	3.63455	3.50998
	4igkC	7	-	2.8518	1.62975	1.85387	2.8518	1.62975	1.85387	2.07224	1.51113	1.44374	2.07224	1.51113	1.44374
	4j6sE	7	-	2.69354	1.99624	2.03317	2.69354	1.99624	2.03317	2.70717	1.93874	2.05591	2.70717	1.93874	2.05591
	4kv1C	7	-	5.68696	3.10983	3.07947	5.68696	3.10983	3.07947	5.75722	3.20508	3.21952	5.75722	3.20508	3.21952
	4o42B	7	-	3.21754	2.31499	2.52982	3.21754	2.31499	2.52982	2.97674	2.07906	2.39089	2.97674	2.07906	2.39089
	1ayaQ	8	-	2.8484	1.36167	1.68796	2.8484	1.36167	1.68796	2.28311	1.45367	1.45291	2.28311	1.45367	1.45291
	1aybP	8	-	4.20468	1.59563	1.475	4.20468	1.59563	1.475	4.01565	1.61413	1.60217	4.01565	1.61413	1.60217
	1eeoB	8	-	3.91537	3.59124	2.56938	3.91537	3.59124	2.56938	4.07401	3.65505	3.47052	4.07401	3.65505	3.47052
	1er8I	8	-	2.49142	2.25515	2.17119	2.49142	2.25515	2.17119	2.63112	2.26938	2.17012	2.63112	2.26938	2.17012
	1g6gE	8	-	4.29918	2.71283	1.88061	4.29918	2.71283	1.88061	4.2327	2.64389	2.47249	4.2327	2.64389	2.47249
	1gxcB	8	-	2.32078	1.83807	2.02571	2.32078	1.83807	2.02571	2.18332	1.83091	2.03351	2.18332	1.83091	2.03351
	1kbgP	8	-	5.41412	3.1358	3.0622	5.41412	3.1358	3.0622	5.71843	3.151	3.06068	5.71843	3.151	3.06068
	1kc2B	8	-	3.47591	2.30115	1.72355	3.47591	2.30115	1.72355	3.316	2.06116	1.75051	3.316	2.06116	1.75051
	1lf8E	8	-	2.85874	1.93174	1.95788	2.85874	1.93174	1.95788	3.26478	1.89243	1.99144	3.26478	1.89243	1.99144
	1nexF	8	-	3.61771	2.8695	2.81257	3.61771	2.8695	2.81257	2.61528	2.51087	1.50332	2.61528	2.51087	1.50332
	1nzlC	8	-	3.33443	2.13931	2.15933	3.33443	2.13931	2.15933	3.11517	2.01383	1.95985	3.11517	2.01383	1.95985
	1nzvC	8	-	3.23013	1.81072	1.74388	3.23013	1.81072	1.74388	3.05868	1.65507	1.60318	3.05868	1.65507	1.60318
	1oo4B	8	-	3.45719	2.93763	1.58529	3.45719	2.93763	1.58529	2.92443	1.74553	1.23611	2.92443	1.74553	1.23611
	1qjaQ	8	-	4.23048	3.67307	2.53491	4.23048	3.67307	2.53491	4.19788	3.4264	2.22797	4.19788	3.4264	2.22797
	1qjbQ	8	-	3.63159	1.62426	1.94053	3.63159	1.62426	1.94053	2.64222	1.68656	2.02161	2.64222	1.68656	2.02161
	1s5pB	8	-	4.86134	3.61314	3.39802	4.86134	3.61314	3.39802	4.99213	3.53184	3.36678	4.99213	3.53184	3.36678
	1t15B	8	-	3.94958	2.04192	2.21577	3.94958	2.04192	2.21577	2.70472	1.92081	1.90813	2.70472	1.92081	1.90813
	1uefD	8	-	7.6291	5.78971	6.08376	7.6291	5.78971	6.08376	6.01761	5.41651	5.69655	6.01761	5.41651	5.69655
	2c1jC	8	-	3.70811	5.70813	5.34101	3.70811	5.70813	5.34101	4.29812	5.61062	5.27069	4.29812	5.61062	5.27069
	2c1nC	8	-	4.07959	5.51044	5.15711	4.07959	5.51044	5.15711	3.348	5.3507	5.03253	3.348	5.3507	5.03253
	2dvqP	8	-	3.90127	3.06099	3.24993	3.90127	3.06099	3.24993	3.97166	2.96188	3.16058	3.97166	2.96188	3.16058
	2g35B	8	1-7	7.50948	5.90034	5.86457	6.42741	4.80145	2.19269	6.60697	5.75839	5.42983	6.34942	4.62769	1.9998
	2g6qB	8	-	2.68631	1.76348	1.23697	2.68631	1.76348	1.23697	2.86379	1.81133	1.11759	2.86379	1.81133	1.11759
	2ghtD	8	-	3.85325	3.82007	3.65705	3.85325	3.82007	3.65705	3.64274	3.48301	3.42448	3.64274	3.48301	3.42448
	2h4fD	8	-	4.03212	2.78529	2.48724	4.03212	2.78529	2.48724	4.35523	4.25173	2.59016	4.35523	4.25173	2.59016
	2h6kD	8	-	5.01347	3.91743	3.77532	5.01347	3.91743	3.77532	4.97029	3.75271	3.65757	4.97029	3.75271	3.65757
	2h6nC	8	-	5.03285	3.86473	3.77052	5.03285	3.86473	3.77052	5.03348	3.69089	3.66759	5.03348	3.69089	3.66759
	2iuhB	8	-	3.36311	1.76964	1.97542	3.36311	1.76964	1.97542	2.24112	1.38264	1.19644	2.24112	1.38264	1.19644
	2lazB	8	1-7	2.40907	1.66347	1.67822	2.32756	1.46655	1.72705	2.38426	1.62895	1.55258	1.54583	1.41844	1.47823
	2lb3B	8	1-6	3.73459	2.84948	2.71515	2.15148	1.84428	1.70731	3.37536	2.76392	2.20153	1.54069	1.57074	1.48932
	2oq6C	8	-	3.63242	3.30698	3.22524	3.63242	3.30698	3.22524	2.20532	3.31694	3.20733	2.20532	3.31694	3.20733
	2ot7C	8	-	3.48362	3.27562	3.33754	3.48362	3.27562	3.33754	3.56937	3.16344	3.00853	3.56937	3.16344	3.00853
	2ovrC	8	-	3.44543	3.71339	3.65664	3.44543	3.71339	3.65664	3.12248	3.54899	3.39635	3.12248	3.54899	3.39635
	2ox0C	8	-	2.97324	3.36581	3.29294	2.97324	3.36581	3.29294	3.96196	3.28662	3.19322	3.96196	3.28662	3.19322
	2q8cG	8	-	2.45393	3.48287	2.86561	2.45393	3.48287	2.86561	2.41763	3.40727	2.93941	2.41763	3.40727	2.93941
	2rfiP	8	-	5.14343	2.03275	1.73691	5.14343	2.03275	1.73691	4.91353	1.88031	1.76818	4.91353	1.88031	1.76818
	2rjeQ	8	-	4.5033	2.64731	2.54176	4.5033	2.64731	2.54176	4.12269	2.22342	1.58434	4.12269	2.22342	1.58434
	2rt5B	8	1-7	4.41479	3.54143	3.24775	3.83418	2.25628	2.19024	4.53051	3.08831	3.23191	3.59453	1.88505	2.00872
	2v7dP	8	-	2.71019	1.3747	1.44425	2.71019	1.3747	1.44425	2.35196	1.3289	1.41103	2.35196	1.3289	1.41103
	2v88D	8	-	2.95869	2.36863	2.661	2.95869	2.36863	2.661	3.27145	2.55525	2.75636	3.27145	2.55525	2.75636
	2v88F	8	-	4.84552	3.77217	3.76099	4.84552	3.77217	3.76099	4.67888	3.63751	3.71676	4.67888	3.63751	3.71676
	2w3oC	8	-	3.89453	3.14018	1.90451	3.89453	3.14018	1.90451	3.39351	3.01699	1.7168	3.39351	3.01699	1.7168
	2w5zC	8	-	5.1823	3.69382	3.43399	5.1823	3.69382	3.43399	4.78202	3.49924	3.29238	4.78202	3.49924	3.29238
	2wp1P	8	-	2.55204	1.51629	1.64599	2.55204	1.51629	1.64599	2.26919	1.44431	0.986907	2.26919	1.44431	0.986907
	2zsvE	8	-	2.08075	1.44459	1.42249	2.08075	1.44459	1.42249	2.2622	1.44721	1.43872	2.2622	1.44721	1.43872
	2zswM	8	-	1.82895	1.48382	1.41832	1.82895	1.48382	1.41832	2.05305	1.49071	1.46113	2.05305	1.49071	1.46113
	3aloE	8	-	2.24001	1.55036	1.77285	2.24001	1.55036	1.77285	2.25041	1.33626	1.49579	2.25041	1.33626	1.49579
	3buxA	8	-	3.6998	4.78946	2.67435	3.6998	4.78946	2.67435	3.43196	4.67771	2.35028	3.43196	4.67771	2.35028
	3cu8Q	8	-	3.26309	2.47763	2.37053	3.26309	2.47763	2.37053	3.33535	2.2224	2.14037	3.33535	2.2224	2.14037
	3d9lZ	8	-	4.86387	3.81318	3.76264	4.86387	3.81318	3.76264	4.95433	4.00004	3.98674	4.95433	4.00004	3.98674
	3d9nY	8	-	3.6379	3.20014	3.05002	3.6379	3.20014	3.05002	3.66512	3.36277	3.31755	3.66512	3.36277	3.31755
	3d9pZ	8	-	5.03457	3.61938	3.83097	5.03457	3.61938	3.83097	4.8504	3.85567	3.93803	4.8504	3.85567	3.93803
	3dm1B	8	-	6.09871	2.82194	2.16095	6.09871	2.82194	2.16095	6.55579	2.63824	2.44225	6.55579	2.63824	2.44225
	3f9xF	8	-	5.90999	3.68044	3.61577	5.90999	3.68044	3.61577	6.05289	4.05487	3.96522	6.05289	4.05487	3.96522
	3f9yF	8	-	5.89242	3.66844	3.66066	5.89242	3.66844	3.66066	5.97406	4.04056	1.83961	5.97406	4.04056	1.83961
	3hnaP	8	-	5.07576	1.9864	1.69169	5.07576	1.9864	1.69169	5.21169	2.01762	1.883	5.21169	2.01762	1.883
	3i91C	8	-	5.59503	3.5891	3.73294	5.59503	3.5891	3.73294	5.92636	3.65104	3.8203	5.92636	3.65104	3.8203
	3iiyB	8	-	6.6321	6.69159	6.56614	6.6321	6.69159	6.56614	6.48771	6.52108	6.54836	6.48771	6.52108	6.54836
	3iqjP	8	-	3.05869	2.81451	2.51442	3.05869	2.81451	2.51442	3.52352	2.5741	2.29781	3.52352	2.5741	2.29781
	3kmtG	8	-	3.1846	2.49187	2.43746	3.1846	2.49187	2.43746	3.18207	2.62126	2.54136	3.18207	2.62126	2.54136
	3n9qC	8	-	2.88891	1.84842	1.65097	2.88891	1.84842	1.65097	3.37166	2.16505	1.9951	3.37166	2.16505	1.9951
	3nf3C	8	-	4.74467	4.02837	4.01234	4.74467	4.02837	4.01234	4.60433	3.96145	3.95856	4.60433	3.96145	3.95856
	3olrF	8	-	3.63158	1.39253	1.5814	3.63158	1.39253	1.5814	4.47063	2.33063	1.80326	4.47063	2.33063	1.80326
	3omhH	8	-	4.45396	2.85446	2.74731	4.45396	2.85446	2.74731	4.4826	2.62766	2.5543	4.4826	2.62766	2.5543
	3os5B	8	-	2.96202	4.46907	3.8573	2.96202	4.46907	3.8573	3.0116	4.15727	4.06101	3.0116	4.15727	4.06101
	3qzsC	8	-	4.93268	5.15917	5.03971	4.93268	5.15917	5.03971	5.37778	4.50437	2.61272	5.37778	4.50437	2.61272
	3swcQ	8	-	3.0034	2.62937	2.99324	3.0034	2.62937	2.99324	2.7714	2.37052	2.33828	2.7714	2.37052	2.33828
	3u4sC	8	-	3.95989	3.90264	3.70271	3.95989	3.90264	3.70271	3.77312	3.80931	3.5709	3.77312	3.80931	3.5709
	3ualP	8	-	3.82542	3.03718	2.50801	3.82542	3.03718	2.50801	3.76311	2.77592	2.29489	3.76311	2.77592	2.29489
	3ueoF	8	-	4.28349	3.3229	3.37278	4.28349	3.3229	3.37278	4.09344	3.45256	3.36815	4.09344	3.45256	3.36815
	3unnB	8	-	3.80471	2.28799	2.09062	3.80471	2.28799	2.09062	3.6606	2.1539	1.98697	3.6606	2.1539	1.98697
	3va4C	8	-	3.13941	1.61738	1.86759	3.13941	1.61738	1.86759	2.81103	1.53123	1.64862	2.81103	1.53123	1.64862
	3vrpB	8	-	2.99996	1.89359	1.94633	2.99996	1.89359	1.94633	3.14739	2.0491	2.02788	3.14739	2.0491	2.02788
	3zniF	8	-	3.61692	2.00068	1.96285	3.61692	2.00068	1.96285	3.22959	2.48373	2.24781	3.22959	2.48373	2.24781
	4b9wP	8	-	3.20662	2.20579	1.89744	3.20662	2.20579	1.89744	3.30192	2.20169	1.82521	3.30192	2.20169	1.82521
	4ch2Q	8	-	4.36915	3.00104	3.18971	4.36915	3.00104	3.18971	4.13442	2.77953	3.1178	4.13442	2.77953	3.1178
	4eduT	8	-	2.28272	1.72256	1.81677	2.28272	1.72256	1.81677	2.4044	1.82904	1.96032	2.4044	1.82904	1.96032
	4fl5P	8	-	3.80747	2.73627	2.67772	3.80747	2.73627	2.67772	3.62541	2.43104	2.30047	3.62541	2.43104	2.30047
	4gl9I	8	-	3.5134	1.16316	1.1332	3.5134	1.16316	1.1332	1.70361	1.1741	0.94688	1.70361	1.1741	0.94688
	4gvcB	8	-	3.48994	2.38233	2.56064	3.48994	2.38233	2.56064	3.14423	2.15236	2.33547	3.14423	2.15236	2.33547
	4h3hF	8	-	5.05189	6.37701	5.32911	5.05189	6.37701	5.32911	4.86896	6.19317	5.19598	4.86896	6.19317	5.19598
	4hkcB	8	-	4.86208	2.96161	2.78573	4.86208	2.96161	2.78573	4.56809	2.88865	2.65198	4.56809	2.88865	2.65198
	4hybC	8	-	4.64497	3.22832	3.08105	4.64497	3.22832	3.08105	4.98477	3.46999	3.4414	4.98477	3.46999	3.4414
	4ieaP	8	-	3.42324	2.76169	2.61113	3.42324	2.76169	2.61113	4.02882	2.63128	2.50793	4.02882	2.63128	2.50793
	4imiF	8	-	4.58931	3.98567	3.92571	4.58931	3.98567	3.92571	4.37462	3.74127	3.78326	4.37462	3.74127	3.78326
	4imjF	8	-	5.24865	4.82557	4.59257	5.24865	4.82557	4.59257	5.11036	4.47924	4.41502	5.11036	4.47924	4.41502
	4iurC	8	-	3.0113	2.14106	2.00876	3.0113	2.14106	2.00876	3.12187	2.08379	2.03678	3.12187	2.08379	2.03678
	4iutC	8	-	2.76554	1.97674	1.86583	2.76554	1.97674	1.86583	2.98297	2.02278	1.85074	2.98297	2.02278	1.85074
	4iuuC	8	-	2.74455	1.78528	1.76356	2.74455	1.78528	1.76356	2.89075	1.84328	1.79908	2.89075	1.84328	1.79908
	4jfxP	8	-	3.18761	2.53385	2.54202	3.18761	2.53385	2.54202	2.89739	2.39504	2.45239	2.89739	2.39504	2.45239
	4jg0P	8	-	3.44425	2.41413	2.3263	3.44425	2.41413	2.3263	3.39686	2.39594	2.4069	3.39686	2.39594	2.4069
	4jizB	8	-	4.2494	2.48003	2.48154	4.2494	2.48003	2.48154	4.30226	2.23847	2.31069	4.30226	2.23847	2.31069
	4k45B	8	-	4.76483	1.99347	1.58483	4.76483	1.99347	1.58483	4.16307	2.01278	1.92487	4.16307	2.01278	1.92487
	4l1uG	8	-	3.84131	3.17993	2.77757	3.84131	3.17993	2.77757	3.66383	3.13765	2.8347	3.66383	3.13765	2.8347
	1ayaP	9	-	2.84039	1.72287	1.53483	2.84039	1.72287	1.53483	2.79886	1.75628	1.82128	2.79886	1.75628	1.82128
	1bmbI	9	-	5.32406	5.30544	4.94715	5.32406	5.30544	4.94715	4.81519	5.26592	5.32426	4.81519	5.26592	5.32426
	1fbvB	9	-	4.80071	2.40698	2.39526	4.80071	2.40698	2.39526	4.9383	2.99201	2.72567	4.9383	2.99201	2.72567
	1j4lP	9	-	3.48111	2.42699	2.48531	3.48111	2.42699	2.48531	3.26704	2.35327	2.28396	3.26704	2.35327	2.28396
	1jyrL	9	-	4.7299	5.92398	5.86024	4.7299	5.92398	5.86024	5.72306	5.90678	5.87517	5.72306	5.90678	5.87517
	1lckB	9	-	5.69582	4.6975	4.59655	5.69582	4.6975	4.59655	4.86433	4.36802	4.31844	4.86433	4.36802	4.31844
	1ma3B	9	-	2.95983	1.65109	1.67116	2.95983	1.65109	1.67116	2.76547	1.63136	1.28136	2.76547	1.63136	1.28136
	1p16C	9	-	3.75879	2.89191	1.6948	3.75879	2.89191	1.6948	3.58751	2.7764	2.67445	3.58751	2.7764	2.67445
	1pdqB	9	-	8.82483	7.13001	6.96017	8.82483	7.13001	6.96017	8.96813	6.95093	6.84174	8.96813	6.95093	6.84174
	1szaZ	9	-	5.55608	4.84789	4.80734	5.55608	4.84789	4.80734	5.61219	4.89077	4.91145	5.61219	4.89077	4.91145
	1unoA	9	-	7.2768	4.30405	4.11483	7.2768	4.30405	4.11483	7.3003	3.901	3.69637	7.3003	3.901	3.69637
	1yvhB	9	-	3.67746	2.09983	1.99974	3.67746	2.09983	1.99974	3.86245	2.11377	2.1347	3.86245	2.11377	2.1347
	1ywtD	9	-	4.51617	3.65802	3.60583	4.51617	3.65802	3.60583	5.09133	4.02071	3.58468	5.09133	4.02071	3.58468
	1zeaA	9	-	0.0346655	0	0.0346655	0.0346655	0	0.0346655	0.121064	0	0.121064	0.121064	0	0.121064
	2ci9L	9	-	5.84177	4.98584	2.18196	5.84177	4.98584	2.18196	5.89852	5.07845	2.24667	5.89852	5.07845	2.24667
	2ghqD	9	-	3.4986	2.61011	2.44981	3.4986	2.61011	2.44981	3.80479	2.67996	2.36174	3.80479	2.67996	2.36174
	2h6kC	9	-	6.76182	4.94236	4.85241	6.76182	4.94236	4.85241	6.36285	4.60494	4.42889	6.36285	4.60494	4.42889
	2hdxG	9	-	4.8769	3.03011	1.87987	4.8769	3.03011	1.87987	5.12179	3.12347	2.22671	5.12179	3.12347	2.22671
	2jkrP	9	-	3.94106	3.85982	3.42688	3.94106	3.85982	3.42688	4.24621	3.90936	3.69337	4.24621	3.90936	3.69337
	2jktP	9	-	3.73223	3.8373	3.36837	3.73223	3.8373	3.36837	4.3688	3.9661	3.86323	4.3688	3.9661	3.86323
	2jmjP	9	1-6;8	7.73911	6.71248	6.70015	7.93796	6.27713	6.45517	6.71558	6.48338	6.25132	7.64198	6.02921	5.92389
	2laxB	9	3-8	3.7897	2.84103	2.63479	3.1631	2.13642	2.03502	3.87551	2.82174	2.83858	3.26032	2.15624	1.83034
	2layB	9	2-8	3.63898	2.78601	2.83821	3.12521	2.29426	2.30692	3.75712	2.82581	2.80224	3.0836	2.44595	2.42718
	2lnwB	9	5-6;8	4.70496	3.44055	3.01015	3.40739	0.877528	1.52203	4.93314	3.33669	2.88116	3.05874	0.641976	1.58838
	2pqwB	9	-	5.41946	5.64775	5.62581	5.41946	5.64775	5.62581	5.11286	5.21346	5.09492	5.11286	5.21346	5.09492
	2q8yB	9	-	5.10185	2.46071	1.66882	5.10185	2.46071	1.66882	4.75529	2.44081	1.64709	4.75529	2.44081	1.64709
	2rjeP	9	-	7.17146	6.50191	6.34522	7.17146	6.50191	6.34522	7.14837	6.38264	6.17716	7.14837	6.38264	6.17716
	2v86D	9	-	5.40392	3.33359	3.31069	5.40392	3.33359	3.31069	5.65916	3.06395	3.04387	5.65916	3.06395	3.04387
	2v86E	9	-	2.95941	2.49095	2.41998	2.95941	2.49095	2.41998	2.86254	2.4868	2.32873	2.86254	2.4868	2.32873
	2vifP	9	-	3.41141	1.85228	1.59218	3.41141	1.85228	1.59218	3.17408	2.01724	1.53145	3.17408	2.01724	1.53145
	2wh0R	9	-	12.9429	12.9802	12.7724	12.9429	12.9802	12.7724	13.1615	13.1044	12.9529	13.1615	13.1044	12.9529
	2zokI	9	-	3.57323	3.06873	2.40489	3.57323	3.06873	2.40489	3.07312	2.77477	2.48625	3.07312	2.77477	2.48625
	2zolF	9	-	3.34709	3.09305	2.47641	3.34709	3.09305	2.47641	3.14765	2.78738	2.55065	3.14765	2.78738	2.55065
	3askQ	9	-	5.26294	3.46007	3.61732	5.26294	3.46007	3.61732	5.39721	3.43485	3.58281	5.39721	3.43485	3.58281
	3bgmC	9	-	4.00966	2.96154	2.97627	4.00966	2.96154	2.97627	3.96844	2.94772	2.93082	3.96844	2.94772	2.93082
	3bumA	9	-	3.21107	2.42116	2.29211	3.21107	2.42116	2.29211	2.63127	2.24923	2.22236	2.63127	2.24923	2.22236
	3buwA	9	-	3.00152	2.39422	2.21129	3.00152	2.39422	2.21129	2.68378	2.20682	1.94648	2.68378	2.20682	1.94648
	3cu8P	9	-	3.89203	2.81046	2.95655	3.89203	2.81046	2.95655	3.72712	2.57515	2.40304	3.72712	2.57515	2.40304
	3d4bD	9	-	5.49535	4.53605	4.51015	5.49535	4.53605	4.51015	5.5496	4.00613	3.96469	5.5496	4.00613	3.96469
	3d9kZ	9	-	6.11029	5.04534	2.87532	6.11029	5.04534	2.87532	5.99684	4.76714	2.35321	5.99684	4.76714	2.35321
	3d9mZ	9	-	4.96774	4.04238	3.50309	4.96774	4.04238	3.50309	4.29679	4.00314	3.91871	4.29679	4.00314	3.91871
	3da9D	9	-	3.91132	2.40888	2.57898	3.91132	2.40888	2.57898	3.6942	2.11787	2.32395	3.6942	2.11787	2.32395
	3dm1F	9	-	3.65886	2.11595	2.18344	3.65886	2.11595	2.18344	3.65607	2.05871	1.78275	3.65607	2.05871	1.78275
	3dpoC	9	-	3.04775	1.75945	1.78274	3.04775	1.75945	1.78274	3.18988	1.60032	1.58037	3.18988	1.60032	1.58037
	3fquC	9	-	4.00221	2.95808	2.75527	4.00221	2.95808	2.75527	3.93788	3.12562	2.82658	3.93788	3.12562	2.82658
	3fqxC	9	-	3.44953	2.84556	2.67862	3.44953	2.84556	2.67862	3.56951	2.47713	2.28426	3.56951	2.47713	2.28426
	3fxxB	9	-	5.58947	3.96661	3.94414	5.58947	3.96661	3.94414	5.41633	3.72022	3.81223	5.41633	3.72022	3.81223
	3g2tC	9	-	2.45064	1.94132	1.63445	2.45064	1.94132	1.63445	2.74038	1.89902	1.65709	2.74038	1.89902	1.65709
	3g2vC	9	-	6.53356	5.65514	3.41972	6.53356	5.65514	3.41972	6.44405	5.55239	3.4163	6.44405	5.55239	3.4163
	3lqiT	9	-	4.66854	4.08014	4.1611	4.66854	4.08014	4.1611	4.97948	4.25157	4.28829	4.97948	4.25157	4.28829
	3ml4E	9	-	4.21509	3.2092	3.08694	4.21509	3.2092	3.08694	4.21028	3.20794	3.15459	4.21028	3.20794	3.15459
	3olrE	9	-	6.88768	4.06918	3.81019	6.88768	4.06918	3.81019	6.9104	3.9938	3.71993	6.9104	3.9938	3.71993
	3omhE	9	-	3.66938	3.3082	3.67553	3.66938	3.3082	3.67553	3.73737	3.5301	3.63172	3.73737	3.5301	3.63172
	3swcP	9	-	4.90539	2.93143	2.85136	4.90539	2.93143	2.85136	4.61436	2.80976	2.90502	4.61436	2.80976	2.90502
	3uzdB	9	-	2.28324	2.39944	1.80718	2.28324	2.39944	1.80718	2.79733	2.28825	1.80366	2.79733	2.28825	1.80366
	4au7C	9	-	5.86496	5.49343	5.41198	5.86496	5.49343	5.41198	5.39009	4.92493	5.00043	5.39009	4.92493	5.00043
	4gl9J	9	-	3.47838	1.47619	1.33647	3.47838	1.47619	1.33647	3.47529	1.46905	1.60039	3.47529	1.46905	1.60039
	4hy9C	9	-	3.02563	2.23619	2.06971	3.02563	2.23619	2.06971	3.11702	2.0321	1.93377	3.11702	2.0321	1.93377
	4iuvC	9	-	2.18976	2.16335	1.94945	2.18976	2.16335	1.94945	2.42265	2.32525	2.08981	2.42265	2.32525	2.08981
	4j6sF	9	-	6.94148	5.79898	5.74748	6.94148	5.79898	5.74748	6.58669	5.07784	5.00988	6.58669	5.07784	5.00988
	4jfzP	9	-	3.43549	3.03058	3.08848	3.43549	3.03058	3.08848	3.24739	2.86439	2.9262	3.24739	2.86439	2.9262
	4jg1P	9	-	3.66152	2.89512	2.82181	3.66152	2.89512	2.82181	3.67019	2.8062	2.71852	3.67019	2.8062	2.71852
	4mzfA	9	-	6.89152	6.96225	6.96903	6.89152	6.96225	6.96903	5.83893	6.84616	4.53777	5.83893	6.84616	4.53777
	1ai1P	10	-	8.74512	7.36515	5.34167	8.74512	7.36515	5.34167	8.5894	7.18422	6.19879	8.5894	7.18422	6.19879
	1cfnC	10	-	2.83906	2.9618	3.0136	2.83906	2.9618	3.0136	2.82932	2.97731	2.81745	2.82932	2.97731	2.81745
	1d4wC	10	-	3.70963	2.10521	1.89652	3.70963	2.10521	1.89652	3.67895	2.36746	2.49758	3.67895	2.36746	2.49758
	1f3rA	10	-	3.8653	3.24015	3.05865	3.8653	3.24015	3.05865	3.44117	3.18668	2.9494	3.44117	3.18668	2.9494
	1fprB	10	-	2.78176	2.0819	1.94902	2.78176	2.0819	1.94902	2.90908	2.17213	2.47372	2.90908	2.17213	2.47372
	1i8gA	10	3;5-7	5.94258	5.13427	4.59532	2.24683	1.13083	1.14964	6.23294	5.04866	4.40408	2.33695	1.23661	1.26284
	1mw4B	10	4-8	8.53836	8.14588	8.03846	3.26344	3.21639	1.73041	8.5541	7.96903	7.88555	3.10541	3.11577	1.49354
	1o9sK	10	-	3.51895	2.76456	2.2649	3.51895	2.76456	2.2649	3.7943	2.71802	2.44166	3.7943	2.71802	2.44166
	1q1aB	10	-	4.88672	3.96464	2.31289	4.88672	3.96464	2.31289	4.927	3.94182	2.37899	4.927	3.94182	2.37899
	1spsF	10	-	5.05513	3.72094	3.44109	5.05513	3.72094	3.44109	4.98836	3.80095	3.50835	4.98836	3.80095	3.50835
	1uefC	10	-	5.98658	4.04049	3.48797	5.98658	4.04049	3.48797	5.7797	3.84324	3.24785	5.7797	3.84324	3.24785
	2a0tB	10	-	3.51186	1.9557	1.8738	1.61175	0	0.14487	3.68974	2.10835	2.08733	1.43335	0	0.287686
	2astD	10	-	5.05262	3.2953	3.27553	5.05262	3.2953	3.27553	5.07692	3.61116	3.54783	5.07692	3.61116	3.54783
	2bqzB	10	-	4.80559	4.24688	1.98331	4.80559	4.24688	1.98331	6.01752	4.32354	1.89825	6.01752	4.32354	1.89825
	2dvrQ	10	-	3.97356	2.81877	2.90983	3.97356	2.81877	2.90983	3.88106	2.74022	2.58702	3.88106	2.74022	2.58702
	2jqiB	10	7-8	3.71839	2.31775	2.27279	0.391956	0.000323326	0.164208	3.04846	2.08089	2.07458	0.425749	0.0191186	0.246961
	2jqlB	10	5-9	3.92193	2.85465	2.69531	2.19518	1.03468	1.33791	3.57779	2.6983	2.49183	1.68375	0.907857	0.857582
	2lajB	10	2-10	3.07895	3.45441	2.81435	3.07895	2.85871	2.81435	2.65045	3.16428	2.46401	2.65045	2.49655	2.46401
	2lb0B	10	1-10	5.14699	4.18988	3.72556	5.14699	4.18988	3.72556	4.92369	3.99592	3.62961	4.92369	3.99592	3.62961
	2norA	10	2;5-10	5.61148	4.84973	4.83613	5.43314	4.51077	4.53419	5.65815	4.76725	4.82974	5.51771	4.47483	4.58957
	2rjfB	10	-	3.56172	2.8678	3.00052	3.56172	2.8678	3.00052	3.25918	2.84461	2.95053	3.25918	2.84461	2.95053
	2rr4B	10	1-7;9	5.62008	3.47845	2.22072	3.72538	3.57878	3.40446	4.74448	3.43455	2.22856	3.77589	3.55252	3.44448
	2rs9A	10	-	9.02196	8.50993	8.62073	1.07498	0	0.599571	9.00371	8.36735	8.51155	0.892123	0	0.560225
	2v87D	10	-	6.5082	5.2154	5.17248	6.5082	5.2154	5.17248	5.99636	5.1545	4.93907	5.99636	5.1545	4.93907
	2v89D	10	-	3.20242	2.93415	2.9714	3.20242	2.93415	2.9714	3.30849	3.10187	3.05381	3.30849	3.10187	3.05381
	2wp1Q	10	-	6.12969	5.23195	5.00913	6.12969	5.23195	5.00913	5.9774	4.94057	4.94152	5.9774	4.94057	4.94152
	2wp2P	10	-	3.68236	4.5999	4.37538	3.68236	4.5999	4.37538	3.74541	4.56333	4.48928	3.74541	4.56333	4.48928
	3al3B	10	-	5.30447	3.49304	3.41694	5.30447	3.49304	3.41694	5.20212	3.47576	3.66011	5.20212	3.47576	3.66011
	3askP	10	-	6.06377	4.16037	4.17196	6.06377	4.16037	4.17196	5.72137	4.1199	4.01846	5.72137	4.1199	4.01846
	3b95P	10	-	5.78491	3.90509	2.21262	5.78491	3.90509	2.21262	5.6948	3.76924	2.52952	5.6948	3.76924	2.52952
	3bh8C	10	-	3.96441	3.54926	3.23744	3.96441	3.54926	3.23744	3.82815	3.29968	3.04447	3.82815	3.29968	3.04447
	3bh9C	10	-	4.40269	3.44546	3.2246	4.40269	3.44546	3.2246	3.92563	3.04857	2.9026	3.92563	3.04857	2.9026
	3bhbC	10	-	5.64569	2.94051	2.9655	5.64569	2.94051	2.9655	5.48711	2.94482	3.02083	5.48711	2.94482	3.02083
	3cojH	10	-	2.7204	2.40232	2.11627	2.7204	2.40232	2.11627	2.53472	2.15373	1.77932	2.53472	2.15373	1.77932
	3dm1D	10	-	6.18769	4.47376	4.07498	6.18769	4.47376	4.07498	6.37797	4.73714	4.31532	6.37797	4.73714	4.31532
	3dpcC	10	-	7.02465	6.36162	3.59636	7.02465	6.36162	3.59636	6.54821	5.97335	3.22809	6.54821	5.97335	3.22809
	3fhvC	10	-	6.169	5.25035	5.34095	6.169	5.25035	5.34095	4.09668	4.31241	3.26776	4.09668	4.31241	3.26776
	3fqrC	10	-	4.59717	4.06041	3.87238	4.59717	4.06041	3.87238	4.67217	4.00492	3.86344	4.67217	4.00492	3.86344
	3i90D	10	-	3.07707	2.35117	2.23456	3.07707	2.35117	2.23456	2.93826	2.23984	2.19557	2.93826	2.23984	2.19557
	3mazB	10	-	4.08628	1.94962	1.75999	4.08628	1.94962	1.75999	4.11745	1.90366	1.78148	4.11745	1.90366	1.78148
	3mhrP	10	-	2.87984	2.01609	2.10445	2.87984	2.01609	2.10445	3.08083	2.08408	2.15917	3.08083	2.08408	2.15917
	3n9nC	10	-	7.32652	5.70043	5.71523	7.32652	5.70043	5.71523	7.32233	5.54482	5.49867	7.32233	5.54482	5.49867
	3n9pC	10	-	2.82373	2.49911	2.27045	2.82373	2.49911	2.27045	2.84235	2.6628	1.80481	2.84235	2.6628	1.80481
	3ob1A	10	-	7.05086	6.00281	6.32467	7.05086	6.00281	6.32467	6.16139	5.4107	4.83824	6.16139	5.4107	4.83824
	3op0C	10	-	4.89021	3.95175	3.87377	4.89021	3.95175	3.87377	4.66332	3.61582	3.25467	4.66332	3.61582	3.25467
	3sqdC	10	-	5.17987	5.78946	3.9751	5.17987	5.78946	3.9751	5.41148	5.53582	4.06901	5.41148	5.53582	4.06901
	3ueoE	10	-	5.1262	3.84488	3.68629	5.1262	3.84488	3.68629	5.02116	3.71433	3.70826	5.02116	3.71433	3.70826
	3uvyB	10	-	7.37715	5.76126	5.56399	7.37715	5.76126	5.56399	7.39414	5.88634	5.8627	7.39414	5.88634	5.8627
	3v7dE	10	-	5.35705	3.67932	3.42927	5.35705	3.67932	3.42927	5.43325	3.69583	3.62037	5.43325	3.69583	3.62037
	3zkfB	10	-	2.25496	1.25905	1.46317	2.25496	1.25905	1.46317	2.33913	1.49905	1.5	2.33913	1.49905	1.5
	4bu0B	10	-	3.15048	3.59989	2.61179	3.15048	3.59989	2.61179	3.11679	3.42382	2.36039	3.11679	3.42382	2.36039
	4dowD	10	-	6.9393	5.61198	5.54966	6.9393	5.61198	5.54966	7.01677	5.40816	5.35678	7.01677	5.40816	5.35678
	4glrA	10	-	5.09417	3.55764	3.73211	5.09417	3.55764	3.73211	5.23662	3.54187	3.70569	5.23662	3.54187	3.70569
	4hczC	10	-	3.69474	2.85328	2.5344	3.69474	2.85328	2.5344	3.36544	2.47159	1.88422	3.36544	2.47159	1.88422
	4honF	10	-	5.90073	6.02992	5.18233	5.90073	6.02992	5.18233	5.87275	5.98505	5.18047	5.87275	5.98505	5.18047
	1aotP	11	-	5.19397	2.8802	2.79544	5.19397	2.8802	2.79544	5.30352	3.04937	2.87532	5.30352	3.04937	2.87532
	1f58P	11	-	6.42091	4.01257	3.66037	6.42091	4.01257	3.66037	5.91296	3.91824	3.62311	5.91296	3.91824	3.62311
	1irsB	11	-	4.58155	3.28635	2.72593	4.58155	3.28635	2.72593	4.50443	3.27224	2.60425	4.50443	3.27224	2.60425
	1jm4A	11	2-4	6.58786	4.79322	5.01241	2.28334	0.495117	1.32861	6.51873	4.66461	4.83808	2.13676	0.435307	1.36389
	1mxqA	11	1-11	5.55017	5.45412	5.30293	5.55017	5.45412	5.30293	6.11408	5.48818	5.41875	6.11408	5.48818	5.41875
	1p22C	11	-	7.0746	6.81951	6.62735	7.0746	6.81951	6.62735	6.99745	6.66141	6.50215	6.99745	6.66141	6.50215
	1pfbB	11	-	7.97597	6.49012	6.37929	7.97597	6.49012	6.37929	7.58046	5.93587	5.77829	7.58046	5.93587	5.77829
	1t2vI	11	-	8.61808	7.83798	4.58997	8.61808	7.83798	4.58997	8.377	7.59203	4.41206	8.377	7.59203	4.41206
	1tkqA	11	-	8.18371	7.38512	7.24499	8.18371	7.38512	7.24499	8.65153	7.82724	7.78167	8.65153	7.82724	7.78167
	2gfrA	11	1-11	6.59645	5.22567	5.09485	6.59645	5.22567	5.09485	6.57966	5.08767	5.0735	6.57966	5.08767	5.0735
	2hmhB	11	-	4.06176	1.66156	1.73033	4.06176	1.66156	1.73033	4.12504	1.74309	1.93854	4.12504	1.74309	1.93854
	2iuiC	11	-	5.40119	4.13624	4.05768	5.40119	4.13624	4.05768	5.46239	4.17744	4.11536	5.46239	4.17744	4.11536
	2l3rB	11	3-9	4.60853	3.59914	3.26281	2.71739	1.61317	0.950869	4.56683	3.66892	3.3119	2.70934	1.56317	0.942947
	2m0oB	11	-	6.38344	6.41191	6.11794	6.38344	6.41191	6.11794	6.68484	6.27277	6.00843	6.68484	6.27277	6.00843
	2m3mB	11	3-9;11	8.61794	7.79504	7.54453	5.73409	6.68114	3.30521	8.648	7.67165	7.4217	6.20656	6.56465	3.22054
	2os2C	11	-	3.85326	2.87549	2.64873	3.85326	2.87549	2.64873	3.12972	2.75045	2.61211	3.12972	2.75045	2.61211
	2pnxD	11	-	6.31705	4.01234	3.91744	6.31705	4.01234	3.91744	6.00431	4.00844	3.93159	6.00431	4.00844	3.93159
	2x4xF	11	-	4.16572	3.2258	3.18552	4.16572	3.2258	3.18552	3.91431	3.13444	3.09286	3.91431	3.13444	3.09286
	2x4yL	11	-	4.49634	3.56216	3.63059	4.49634	3.56216	3.63059	4.31301	3.38429	3.19276	4.31301	3.38429	3.19276
	3buoA	11	-	3.91632	2.62587	2.45147	3.91632	2.62587	2.45147	3.78413	2.6022	2.52753	3.78413	2.6022	2.52753
	3hnaQ	11	-	6.9553	5.2985	5.43068	6.9553	5.2985	5.43068	6.69711	5.14006	4.768	6.69711	5.14006	4.768
	3i90C	11	-	3.13446	2.30538	2.50706	3.13446	2.30538	2.50706	2.99714	2.17377	2.3728	2.99714	2.17377	2.3728
	3ob2A	11	-	4.25572	2.81699	2.55507	4.25572	2.81699	2.55507	4.27834	2.66349	2.59874	4.27834	2.66349	2.59874
	3pfvD	11	-	5.12642	4.72029	4.66191	5.12642	4.72029	4.66191	4.83896	4.48107	4.57549	4.83896	4.48107	4.57549
	3pqzL	11	-	9.04278	2.38407	3.37678	9.04278	2.38407	3.37678	9.01547	2.17664	2.79257	9.01547	2.17664	2.79257
	3tu7I	11	-	6.84865	5.62638	4.42232	6.84865	5.62638	4.42232	6.76626	5.17702	5.25091	6.76626	5.17702	5.25091
	3wdzB	11	-	8.99971	8.33932	8.19751	8.99971	8.33932	8.19751	8.8634	8.19495	8.13157	8.8634	8.19495	8.13157
	4apjP	11	-	4.74706	3.59835	3.26726	4.74706	3.59835	3.26726	3.40452	3.22107	2.98297	3.40452	3.22107	2.98297
	4ezhC	11	-	3.61446	5.44547	4.47441	3.61446	5.44547	4.47441	3.54871	5.25209	2.58344	3.54871	5.25209	2.58344
	4i7bB	11	-	2.20166	1.42442	1.32726	2.20166	1.42442	1.32726	1.80154	1.49725	1.03874	1.80154	1.49725	1.03874
	4jxtB	11	-	3.91598	2.89579	2.93103	3.91598	2.89579	2.93103	3.66791	2.74874	2.75391	3.66791	2.74874	2.75391
	4l1uH	11	-	4.89304	4.5994	4.22616	4.89304	4.5994	4.22616	4.56987	4.43522	4.0927	4.56987	4.43522	4.0927
	4n4iB	11	-	3.28716	2.47823	2.3641	3.28716	2.47823	2.3641	3.04759	2.38104	2.36461	3.04759	2.38104	2.36461
	1fglB	12	-	4.9004	3.87358	3.75086	4.9004	3.87358	3.75086	4.55017	3.67305	3.47994	4.55017	3.67305	3.47994
	1g6gF	12	-	3.8031	2.80471	2.24401	3.8031	2.80471	2.24401	3.79533	2.67275	1.93673	3.79533	2.67275	1.93673
	1shcB	12	-	5.2707	6.47158	6.56529	5.2707	6.47158	6.56529	6.94782	6.46528	6.59324	6.94782	6.46528	6.59324
	1t29B	12	-	5.99781	4.36757	3.72935	5.99781	4.36757	3.72935	5.1915	4.14317	3.65639	5.1915	4.14317	3.65639
	1t2vJ	12	-	5.55034	5.89949	5.71539	5.55034	5.89949	5.71539	5.63304	5.97447	5.74673	5.63304	5.97447	5.74673
	1y98B	12	-	6.73987	2.20843	2.96051	6.73987	2.20843	2.96051	6.67965	1.93889	2.79115	6.67965	1.93889	2.79115
	2ci9M	12	-	10.8509	10.1565	10.2816	10.8509	10.1565	10.2816	10.4363	9.58452	9.72394	10.4363	9.58452	9.72394
	2fx8P	12	-	6.33202	4.6739	4.79311	6.33202	4.6739	4.79311	6.59837	4.91205	4.58048	6.59837	4.91205	4.58048
	2lb2B	12	1-11	5.0825	4.15832	3.92929	5.01652	3.99797	3.86007	5.27315	3.94479	3.68129	5.25792	3.85044	3.64454
	2lgkB	12	-	5.77244	5.24061	3.60549	5.77244	5.24061	3.60549	6.04218	5.08687	4.32278	6.04218	5.08687	4.32278
	2mjvA	12	3-11	6.01016	3.81254	3.47786	5.62695	3.91839	2.55046	6.85961	3.67496	3.2563	5.49296	3.67517	2.90192
	2ovqC	12	-	4.79411	4.44977	3.8401	4.79411	4.44977	3.8401	4.92775	4.49287	4.20944	4.92775	4.49287	4.20944
	2pldB	12	-	5.11234	4.3152	4.22806	5.11234	4.3152	4.22806	4.78643	4.10654	3.42785	4.78643	4.10654	3.42785
	2wp2Q	12	-	5.33009	3.56575	3.64445	5.33009	3.56575	3.64445	5.26241	3.51534	3.57243	5.26241	3.51534	3.57243
	2x4xD	12	-	4.98922	3.86647	3.65839	4.98922	3.86647	3.65839	4.43605	3.61233	3.45692	4.43605	3.61233	3.45692
	2ybpC	12	-	5.82984	5.18711	4.20965	5.82984	5.18711	4.20965	5.3082	4.97376	3.94745	5.3082	4.97376	3.94745
	3dpqC	12	-	4.85773	3.69526	3.61355	4.85773	3.69526	3.61355	4.82502	3.79484	3.70345	4.82502	3.79484	3.70345
	3iwyB	12	-	1.3209	0	0.49365	1.3209	0	0.49365	1.33655	0	0.66188	1.33655	0	0.66188
	3o34B	12	-	6.69707	7.0275	6.90741	6.69707	7.0275	6.90741	6.69934	6.75695	6.66286	6.69934	6.75695	6.66286
	3r93E	12	-	4.95524	3.85926	3.75983	4.95524	3.85926	3.75983	4.98134	3.87328	3.74274	4.98134	3.87328	3.74274
	3svmP	12	-	3.70021	2.57682	3.19425	3.70021	2.57682	3.19425	3.68852	2.58267	3.33921	3.68852	2.58267	3.33921
	3tzdT	12	-	6.95894	5.28304	5.24334	6.95894	5.28304	5.24334	6.98176	5.16355	5.22136	6.98176	5.16355	5.22136
	3uvwB	12	-	5.66787	3.78071	3.95555	5.66787	3.78071	3.95555	5.30923	3.99696	3.9825	5.30923	3.99696	3.9825
	3wp1A	12	-	3.06977	3.71369	3.38437	3.06977	3.71369	3.38437	3.02419	3.33877	2.84498	3.02419	3.33877	2.84498
	4bl0C	12	-	5.74498	4.48878	3.09886	5.74498	4.48878	3.09886	4.8774	3.47468	2.89163	4.8774	3.47468	2.89163
	4bl0F	12	-	7.88528	7.19807	7.0089	7.88528	7.19807	7.0089	8.04461	7.36738	7.16771	8.04461	7.36738	7.16771
	4dowC	12	-	7.13132	6.98306	6.87307	7.13132	6.98306	6.87307	8.01549	7.02426	6.90913	8.01549	7.02426	6.90913
	4gagP	12	-	6.22855	9.53918	5.83104	6.22855	9.53918	5.83104	6.29617	9.5753	5.95139	6.29617	9.5753	5.95139
	4lkaB	12	-	5.49719	4.4692	4.42315	5.49719	4.4692	4.42315	5.61397	4.58096	4.51127	5.61397	4.58096	4.51127
	4nw2B	12	-	6.23507	4.96738	4.78699	6.23507	4.96738	4.78699	6.31949	4.86673	4.68077	6.31949	4.86673	4.68077
	1i8hA	13	7;9	4.17767	3.93625	3.87495	1.2212	0.363732	0.586287	3.90356	3.67571	3.31523	1.3213	0.598614	0.776749
	1j4pB	13	-	4.93594	3.49329	3.34214	4.93594	3.49329	3.34214	4.81169	3.46894	3.35649	4.81169	3.46894	3.35649
	1j4qB	13	-	5.85247	4.71535	4.66291	5.85247	4.71535	4.66291	5.79463	4.61894	4.43296	5.79463	4.61894	4.43296
	1ju5B	13	-	9.48337	8.77527	8.22989	9.48337	8.77527	8.22989	9.3224	8.42913	7.9037	9.3224	8.42913	7.9037
	1qg1I	13	-	5.65744	4.96056	4.70763	5.65744	4.96056	4.70763	5.56587	5.02776	4.81124	5.56587	5.02776	4.81124
	1yc5B	13	-	5.72468	4.27951	4.13838	5.72468	4.27951	4.13838	5.3164	4.20265	4.0422	5.3164	4.20265	4.0422
	1yrkB	13	-	4.46975	3.02421	2.97451	4.46975	3.02421	2.97451	4.24111	2.93519	2.47723	4.24111	2.93519	2.47723
	2e3kR	13	-	6.23958	7.85425	7.89234	6.23958	7.85425	7.89234	6.23971	7.70997	7.85071	6.23971	7.70997	7.85071
	2k17P	13	-	6.12027	5.86948	4.83996	6.12027	5.86948	4.83996	6.18639	5.89091	5.01376	6.18639	5.89091	5.01376
	2lctB	13	5;7-11	6.39921	6.04695	5.63942	4.48002	3.41007	3.68009	6.27427	5.93637	5.53304	4.25695	3.38466	3.62283
	2lspA	13	-	6.27589	5.85344	5.85964	6.27589	5.85344	5.85964	6.42962	5.77234	5.89461	6.42962	5.77234	5.89461
	2ltoB	13	-	7.79639	7.2974	7.35757	7.79639	7.2974	7.35757	7.53932	6.95564	7.12777	7.53932	6.95564	7.12777
	2lywB	13	-	4.43657	3.16188	3.14679	4.43657	3.16188	3.14679	3.89582	3.28447	3.02516	3.89582	3.28447	3.02516
	2mc1B	13	4-5;7;12	4.66803	3.07609	2.91009	3.66546	2.62341	3.04969	4.47996	3.12152	2.89112	3.51586	2.39194	2.85849
	2rnxB	13	-	5.98165	5.12464	4.96868	5.98165	5.12464	4.96868	5.8276	4.8917	4.777	5.8276	4.8917	4.777
	2v87E	13	-	6.36686	5.80266	5.78782	6.36686	5.80266	5.78782	5.0978	5.768	5.01339	5.0978	5.768	5.01339
	2wh0Q	13	-	9.69195	9.58523	9.56582	9.69195	9.58523	9.56582	9.78277	9.65733	9.65287	9.78277	9.65733	9.65287
	2x4wB	13	-	4.88136	3.78034	3.47376	4.88136	3.78034	3.47376	4.59865	3.54717	3.24477	4.59865	3.54717	3.24477
	2x4yP	13	-	7.22358	5.71352	5.42403	7.22358	5.71352	5.42403	6.13687	5.50821	3.03654	6.13687	5.50821	3.03654
	3cojK	13	-	5.09257	3.89425	3.90237	5.09257	3.89425	3.90237	4.84129	3.82934	3.65216	4.84129	3.82934	3.65216
	3dppC	13	-	4.47156	3.25203	3.3156	4.47156	3.25203	3.3156	4.82224	3.4077	3.50098	4.82224	3.4077	3.50098
	3pdhD	13	-	5.49245	4.32513	4.12275	5.49245	4.32513	4.12275	5.15178	4.17772	4.00821	5.15178	4.17772	4.00821
	3qo2Q	13	-	8.35315	7.5632	7.53884	8.35315	7.5632	7.53884	7.38982	7.52739	7.5364	7.38982	7.52739	7.5364
	3rtxC	13	-	6.66265	7.33606	7.15897	6.66265	7.33606	7.15897	6.43082	7.20731	6.95907	6.43082	7.20731	6.95907
	4nw2D	13	-	4.66406	2.84616	2.86164	4.66406	2.84616	2.86164	4.58018	3.3779	2.80096	4.58018	3.3779	2.80096
	1t2vF	14	-	7.57755	7.28634	7.17167	7.57755	7.28634	7.17167	8.00674	7.5078	7.42477	8.00674	7.5078	7.42477
	1t9eA	14	1-14	9.8343	3.65854	6.7494	9.8343	3.65854	6.7494	9.24855	3.42601	5.99434	9.24855	3.42601	5.99434
	1tceB	14	-	6.70753	5.16202	4.89887	6.70753	5.16202	4.89887	6.73175	5.06836	4.70166	6.73175	5.06836	4.70166
	2hwlP	14	-	4.48886	3.96343	3.71719	4.48886	3.96343	3.71719	4.30709	4.00285	4.01046	4.30709	4.00285	4.01046
	2kdqA	14	1-14	9.69042	2.64785	3.38427	9.69042	2.64785	3.38427	10.2543	2.45703	3.10829	10.2543	2.45703	3.10829
	2lo6B	14	5-6;8;10-12	7.14876	7.0925	7.06046	4.13891	3.18003	3.29883	7.09319	6.82899	6.94161	4.32484	3.2306	3.4907
	2lvmB	14	4;7-8	8.12203	7.43093	7.3838	4.08877	0.996671	1.90703	7.86773	7.22825	6.29306	3.72803	1.0538	1.89905
	2m7jA	14	5;9	9.92174	10.7529	6.96086	3.96145	3.56779	3.77303	9.61988	10.7171	6.66851	3.76006	3.55403	3.77033
	2p5bJ	14	-	7.28556	6.21966	6.13358	7.28556	6.21966	6.13358	7.14523	6.02072	5.96496	7.14523	6.02072	5.96496
	2x4xB	14	-	5.70304	4.60163	4.58423	5.70304	4.60163	4.58423	5.16792	4.36302	4.28957	5.16792	4.36302	4.28957
	3bu6B	14	-	5.40914	4.73991	4.61442	5.40914	4.73991	4.61442	5.34975	4.67409	4.6056	5.34975	4.67409	4.6056
	3kv4B	14	-	5.13245	7.55516	6.93104	5.13245	7.55516	6.93104	5.0018	4.95677	5.14833	5.0018	4.95677	5.14833
	3qo2R	14	-	8.44547	1.28417	4.27095	8.44547	1.28417	4.27095	4.7774	1.42947	4.96687	4.7774	1.42947	4.96687
	4bu1C	14	-	7.18607	7.1309	6.43084	7.18607	7.1309	6.43084	6.9908	6.63232	6.08979	6.9908	6.63232	6.08979
	4fj3P	14	-	11.0958	10.9618	10.82	11.0958	10.9618	10.82	11.1503	10.7962	10.7396	11.1503	10.7962	10.7396
	1fevA	15	-	2.58235	1.43236	1.47181	2.58235	1.43236	1.47181	2.69986	1.58603	1.78997	2.69986	1.58603	1.78997
	1fu5B	15	-	7.60251	5.45445	5.5631	7.60251	5.45445	5.5631	7.4142	5.311	5.46773	7.4142	5.311	5.46773
	1lm8H	15	-	3.93616	2.2048	2.20054	3.93616	2.2048	2.20054	4.102	2.25274	2.26694	4.102	2.25274	2.26694
	1rbdS	15	-	5.65338	4.58946	4.43815	5.65338	4.58946	4.43815	5.77605	4.55053	4.43376	5.77605	4.55053	4.43376
	1tkqB	15	-	6.71882	6.76761	5.58237	6.71882	6.76761	5.58237	6.70111	6.59945	6.00912	6.70111	6.59945	6.00912
	1z3lS	15	-	9.0744	7.29704	7.10437	9.0744	7.29704	7.10437	8.90895	7.1251	6.98898	8.90895	7.1251	6.98898
	1z3mS	15	-	9.12782	7.33481	7.13056	9.12782	7.33481	7.13056	8.96581	7.16094	7.00564	8.96581	7.16094	7.00564
	1z3pS	15	-	5.65827	4.66118	4.25034	5.65827	4.66118	4.25034	5.91962	4.64535	4.42375	5.91962	4.64535	4.42375
	2bbuB	15	-	3.25527	2.83608	2.83881	3.25527	2.83608	2.83881	3.31329	2.95128	2.9148	3.31329	2.95128	2.9148
	2dvqQ	15	-	5.14307	4.64702	4.72559	5.14307	4.64702	4.72559	5.04547	4.5359	4.59067	5.04547	4.5359	4.59067
	2e3kQ	15	-	6.21833	5.62269	5.44407	6.21833	5.62269	5.44407	6.88901	5.75792	5.58603	6.88901	5.75792	5.58603
	2fuuB	15	-	7.19147	8.52102	8.7056	7.19147	8.52102	8.7056	7.22653	8.41358	8.64108	7.22653	8.41358	8.64108
	2jndB	15	3-15	8.40986	7.26997	7.09752	7.63919	6.48623	6.42175	8.31884	7.15558	7.04427	7.54421	6.37543	6.3703
	2jqcA	15	3-15	5.74393	4.40723	3.88076	5.97117	4.56039	3.89535	5.81855	4.26788	3.65388	5.98559	4.41182	4.12068
	2kwnB	15	-	5.54485	3.87311	3.62591	5.54485	3.87311	3.62591	5.16218	3.63965	3.57237	5.16218	3.63965	3.57237
	2l11B	15	-	4.9123	4.40413	2.64813	4.9123	4.40413	2.64813	5.13041	4.28355	4.27237	5.13041	4.28355	4.27237
	2l1bB	15	-	4.38526	3.76767	3.65337	4.38526	3.76767	3.65337	4.03009	3.64402	3.59002	4.03009	3.64402	3.59002
	2rlnS	15	-	5.64472	4.66178	4.49305	5.64472	4.66178	4.49305	5.79243	4.58887	4.45805	5.79243	4.58887	4.45805
	2rmxB	15	7-14	4.08046	2.95056	3.03634	2.8844	1.78806	1.92501	4.04032	2.88908	2.99684	2.7945	1.80212	1.69396
	2rnwB	15	-	7.43561	8.15318	8.0295	7.43561	8.15318	8.0295	6.45504	8.08532	7.96697	6.45504	8.08532	7.96697
	2rnyB	15	-	7.49851	5.7494	5.55373	7.49851	5.7494	5.55373	7.52736	5.6551	5.49703	7.52736	5.6551	5.49703
	2rorB	15	7-10	9.60899	9.36755	9.27786	2.91419	0.953678	1.33451	9.4453	9.17054	9.08383	2.79796	0.71876	0.775349
	2x4yF	15	-	5.43016	6.16838	3.88823	5.43016	6.16838	3.88823	4.75078	5.93561	3.68716	4.75078	5.93561	3.68716
	2yu7B	15	10;12	5.50848	4.53438	4.64221	1.78745	0.396467	1.0218	5.60387	4.58403	4.69121	1.33612	0.416427	1.11616
	3cmhA	15	-	9.83191	8.71685	8.65986	9.83191	8.71685	8.65986	9.90089	8.69461	8.69762	9.90089	8.69461	8.69762
	3ejhE	15	-	6.41317	6.56536	6.26499	6.41317	6.56536	6.26499	6.61632	6.37445	6.0403	6.61632	6.37445	6.0403
	3l6fC	15	-	7.24549	3.41387	4.45192	7.24549	3.41387	4.45192	7.50064	3.30982	5.61396	7.50064	3.30982	5.61396
	3uatB	15	-	6.69981	5.44641	5.42736	6.69981	5.44641	5.42736	6.76908	5.39149	5.42932	6.76908	5.39149	5.42932
	3wp0B	15	-	3.8583	3.27758	2.84261	3.8583	3.27758	2.84261	3.4014	3.22486	2.73725	3.4014	3.22486	2.73725
	4ajyH	15	-	5.50969	4.40999	4.15049	5.50969	4.40999	4.15049	5.60016	4.39945	4.3542	5.60016	4.39945	4.3542
	4llbC	15	-	10.8643	10.221	10.1097	10.8643	10.221	10.1097	10.803	10.127	10.0662	10.803	10.127	10.0662
	2kvmB	16	-	5.08551	5.09889	4.8833	5.08551	5.09889	4.8833	4.61868	4.69699	3.80752	4.61868	4.69699	3.80752
	2mg5B	16	1-11;15-16	6.73468	5.57502	5.48481	7.08613	5.97652	5.80181	6.89145	5.62596	5.62515	7.25894	6.01919	5.96415
	3gxeE	16	-	4.31425	3.58116	3.64783	4.31425	3.58116	3.64783	4.39279	3.69066	3.71923	4.39279	3.69066	3.71923
	3u5pJ	16	-	7.12008	5.0229	3.71568	7.12008	5.0229	3.71568	7.11315	4.96932	3.27778	7.11315	4.96932	3.27778
	4bu0C	16	-	5.824	4.42282	3.77553	5.824	4.42282	3.77553	5.78154	4.55443	3.88742	5.78154	4.55443	3.88742
	4jaaS	16	-	9.22795	8.69567	8.47192	9.22795	8.69567	8.47192	8.71901	8.01135	7.79223	8.71901	8.01135	7.79223
	1p16D	17	-	10.0879	9.60189	9.53142	10.0879	9.60189	9.53142	9.80799	9.31182	9.18159	9.80799	9.31182	9.18159
	1v50A	17	-	4.38965	3.34429	3.43361	4.38965	3.34429	3.43361	4.00187	3.17334	3.28763	4.00187	3.17334	3.28763
	2lueB	17	-	5.35209	2.97911	2.35366	1.36755	0	0.14839	5.2275	3.11356	2.35409	1.4778	0	0.0609878
	2p5bI	17	-	5.7215	7.85514	7.87695	5.7215	7.85514	7.87695	5.58902	7.74895	7.89104	5.58902	7.74895	7.89104
	3avrB	17	-	4.56385	3.73213	3.391	4.56385	3.73213	3.391	4.63725	3.68842	3.22621	4.63725	3.68842	3.22621
	4ihlP	17	-	8.44564	9.08859	8.75936	8.44564	9.08859	8.75936	8.76421	8.99778	8.69366	8.76421	8.99778	8.69366
	1a81B	18	-	7.0734	7.23396	7.29739	7.0734	7.23396	7.29739	6.71547	6.93564	5.45101	6.71547	6.93564	5.45101
	1guwB	18	-	6.36043	7.34919	7.19981	6.36043	7.34919	7.19981	6.77218	7.18968	7.11219	6.77218	7.18968	7.11219
	1lqbD	18	-	7.89461	7.33312	7.2014	7.89461	7.33312	7.2014	7.75285	7.04237	6.94136	7.75285	7.04237	6.94136
	2m2xA	18	3;7-8;12	7.62046	9.21657	4.57461	1.06649	0	0.613423	7.7016	9.61153	9.5341	0.879775	0	0.632774
	2rsnB	18	-	4.59117	3.20491	2.73441	4.59117	3.20491	2.73441	4.41939	3.12719	2.72759	4.41939	3.12719	2.72759
	2x4yB	18	-	7.62986	6.05532	5.9926	7.62986	6.05532	5.9926	6.80924	5.80431	5.79271	6.80924	5.80431	5.79271
	3p46C	18	-	4.73772	4.19123	3.95293	4.73772	4.19123	3.95293	4.85581	4.29428	4.17282	4.85581	4.29428	4.17282
	3u5pI	18	-	5.94173	5.19528	5.02641	5.94173	5.19528	5.02641	6.05052	5.1992	5.03154	6.05052	5.1992	5.03154
	4bj3C	18	-	4.05673	3.55981	3.37226	4.05673	3.55981	3.37226	3.65124	3.3191	2.56718	3.65124	3.3191	2.56718
	1nzsA	19	1-19	11.7735	11.6279	11.5087	11.7735	11.6279	11.5087	11.0121	11.2701	11.1574	11.0121	11.2701	11.1574
	1puaB	19	-	6.51204	5.12803	4.82043	6.51204	5.12803	4.82043	6.54349	5.28255	5.06635	6.54349	5.28255	5.06635
	2cefA	19	4;8-9	14.8578	14.7944	14.6814	4.82619	4.90596	5.07638	14.8845	14.5977	14.5642	4.92999	4.91254	5.0706
	2cezA	19	4;15	14.0029	13.5889	13.4874	11.8857	12.1083	12.238	13.8927	13.4376	13.3983	11.6475	11.9136	12.0424
	2cfjA	19	-	16.4243	16.6222	16.6223	16.4243	16.6222	16.6223	16.4051	16.4435	16.5077	16.4051	16.4435	16.5077
	2k7lB	19	2-19	6.59325	5.67097	5.69407	6.1974	5.37592	5.42223	6.63096	5.6502	5.6628	6.30773	5.41125	5.45948
	2oq1B	19	-	6.58927	5.53249	5.73944	6.58927	5.53249	5.73944	6.48963	5.34729	5.37228	6.48963	5.34729	5.37228
	3kmzC	19	-	2.33291	0.753545	0.891895	2.33291	0.753545	0.891895	2.27588	0.622315	0.914278	2.27588	0.622315	0.914278
	3u5pM	19	-	7.10204	5.58675	5.25446	7.10204	5.58675	5.25446	7.13072	5.51141	5.19335	7.13072	5.51141	5.19335
	4hptI	19	-	7.01076	5.97498	5.96648	7.01076	5.97498	5.96648	7.08809	6.07094	6.06857	7.08809	6.07094	6.06857
	1jluS	20	-	7.25478	6.19936	6.26002	7.25478	6.19936	6.26002	7.05827	6.13329	6.13074	7.05827	6.13329	6.13074
	1jspA	20	-	9.73813	8.25547	7.91891	9.73813	8.25547	7.91891	9.59252	7.99358	7.70706	9.59252	7.99358	7.70706
	1jy9A	20	-	7.06644	4.50754	5.65805	7.06644	4.50754	5.65805	7.25619	4.26885	4.97179	7.25619	4.26885	4.97179
	1n0xR	20	-	10.2626	9.21786	9.1632	10.2626	9.21786	9.1632	10.106	9.12521	9.07085	10.106	9.12521	9.07085
	2ap8A	20	2-19	2.2144	1.19146	1.10903	2.00232	1.19146	1.06822	1.94072	0.847244	0.935692	1.65479	0.847244	0.845956
	2ktbA	20	-	6.44303	5.71921	5.46482	6.44303	5.71921	5.46482	6.61415	5.74951	5.48493	6.61415	5.74951	5.48493
	2ldjA	20	-	9.22843	7.61303	7.76732	9.22843	7.61303	7.76732	9.7577	7.64529	7.76341	9.7577	7.64529	7.76341
	2m7dA	20	2-20	11.3226	9.95008	9.91139	11.2647	9.91341	9.86589	11.4045	9.8685	9.91032	11.3754	9.90499	9.93785
	3u5nD	20	-	10.2475	9.1074	9.0652	10.2475	9.1074	9.0652	10.258	9.06221	9.03182	10.258	9.06221	9.03182
	3u5oI	20	-	7.19578	5.71449	5.63697	7.19578	5.71449	5.63697	7.11165	5.64121	5.55001	7.11165	5.64121	5.55001
	1dziB	21	-	5.09008	4.61712	4.49984	5.09008	4.61712	4.49984	5.04639	4.55805	4.34262	5.04639	4.55805	4.34262
	1n0xP	21	-	10.7765	10.071	9.51379	10.7765	10.071	9.51379	10.8191	9.9399	9.38734	10.8191	9.9399	9.38734
	2dprA	21	-	1.61127	0.836354	0.784067	1.61127	0.836354	0.784067	1.64189	0.77176	0.779916	1.64189	0.77176	0.779916
	2g46C	21	-	10.3719	9.38704	9.16762	10.3719	9.38704	9.16762	10.5045	9.12384	8.90389	10.5045	9.12384	8.90389
	2l5jA	21	1-21	14.0298	13.1359	10.2697	14.0298	13.1359	10.2697	14.081	13.0837	9.93058	14.081	13.0837	9.93058
	4jqiV	21	-	4.49752	4.01518	3.74155	4.49752	4.01518	3.74155	4.66219	3.90973	3.64621	4.66219	3.90973	3.64621
	6cmhA	21	-	9.81495	9.41132	9.39358	9.81495	9.41132	9.39358	9.92256	9.43923	9.41178	9.92256	9.43923	9.41178
	3a0aB	22	-	4.1183	3.99705	3.45406	4.1183	3.99705	3.45406	4.2289	3.97351	3.21709	4.2289	3.97351	3.21709
	3a0aD	22	-	5.60625	5.36999	5.23578	5.60625	5.36999	5.23578	5.59249	5.16839	5.021	5.59249	5.16839	5.021
	3a0aE	22	-	4.06233	3.96047	3.37521	4.06233	3.96047	3.37521	4.26787	3.95579	3.11226	4.26787	3.95579	3.11226
	3a0aF	22	-	3.93298	3.93249	3.58079	3.93298	3.93249	3.58079	3.61262	3.24651	2.92786	3.61262	3.24651	2.92786
	3ejhF	22	-	6.97473	6.49523	6.31956	6.97473	6.49523	6.31956	7.17954	6.69955	6.58823	7.17954	6.69955	6.58823
	3u29D	22	-	5.15859	4.75209	4.46979	5.15859	4.75209	4.46979	5.37788	4.94208	4.66583	5.37788	4.94208	4.66583
	2mfqB	23	2-22	6.72775	5.72548	5.06059	6.55429	4.5733	4.54233	6.46542	14.1183	4.77263	6.05563	4.34073	4.2721
	3a08A	23	-	4.83194	4.60152	4.42627	4.83194	4.60152	4.42627	4.62841	4.12309	3.96122	4.62841	4.12309	3.96122
	3a08C	23	-	3.98579	3.69572	3.44644	3.98579	3.69572	3.44644	3.99973	3.53767	3.42408	3.99973	3.53767	3.42408
	3a08F	23	-	4.09676	4.24297	3.90311	4.09676	4.24297	3.90311	3.97042	3.88315	3.37763	3.97042	3.88315	3.37763
	3a0aA	23	-	3.98393	3.70715	3.46708	3.98393	3.70715	3.46708	3.97509	3.55507	3.45472	3.97509	3.55507	3.45472
	3a1hA	23	-	3.2271	2.8626	2.58741	3.2271	2.8626	2.58741	3.10709	2.63498	2.37103	3.10709	2.63498	2.37103
	3a1hF	23	-	4.03958	3.74578	3.48386	4.03958	3.74578	3.48386	3.67893	3.26807	3.21161	3.67893	3.26807	3.21161
	3t4fC	23	-	4.28781	3.95824	3.79797	4.28781	3.95824	3.79797	4.10644	3.70567	3.51029	4.10644	3.70567	3.51029
	4lorB	23	-	4.88017	4.2942	3.46895	4.88017	4.2942	3.46895	4.74367	4.26263	3.52395	4.74367	4.26263	3.52395
	4lorD	23	-	4.2803	4.03557	3.68608	4.2803	4.03557	3.68608	4.10805	3.97462	2.8029	4.10805	3.97462	2.8029
	1jy6A	24	13-14;18-22	9.06177	8.0362	7.67174	6.10881	5.6344	0.702106	9.00175	7.93459	7.39532	5.95039	5.48656	0.760689
	2d3hA	24	-	5.6026	5.40298	4.37947	5.6026	5.40298	4.37947	5.47861	5.11274	3.999	5.47861	5.11274	3.999
	2d3hF	24	-	5.48971	5.24739	4.05299	5.48971	5.24739	4.05299	4.99613	4.91443	3.62251	4.99613	4.91443	3.62251
	2lkjA	24	1-24	9.80659	6.96408	6.84904	9.80659	6.96408	6.84904	9.77795	6.87358	6.51963	9.77795	6.87358	6.51963
	2y5tG	24	-	4.28195	3.71175	3.61222	4.28195	3.71175	3.61222	4.10195	3.43461	3.20707	4.10195	3.43461	3.20707
	3a08E	24	-	4.12913	3.72813	3.425	4.12913	3.72813	3.425	4.32108	3.5952	3.40645	4.32108	3.5952	3.40645
	3a0aC	24	-	5.47735	5.26395	4.10809	5.47735	5.26395	4.10809	4.95686	4.91736	3.67514	4.95686	4.91736	3.67514
	3a0mB	24	-	5.4042	5.7451	4.08705	5.4042	5.7451	4.08705	5.62083	5.0397	3.89201	5.62083	5.0397	3.89201
	3a0mD	24	-	4.88052	4.46628	4.34171	4.88052	4.46628	4.34171	4.77875	4.41177	4.01763	4.77875	4.41177	4.01763
	3a1hC	24	-	3.26208	2.91012	2.60044	3.26208	2.91012	2.60044	3.24114	2.69249	2.54109	3.24114	2.69249	2.54109
	3abnC	24	-	4.68652	4.71146	3.85853	4.68652	4.71146	3.85853	4.33021	3.97249	3.52268	4.33021	3.97249	3.52268
	3t4fA	24	-	4.38006	4.21455	4.05113	4.38006	4.21455	4.05113	4.14204	3.78057	3.46223	4.14204	3.78057	3.46223
	3u29A	24	-	4.45868	4.11882	3.8813	4.45868	4.11882	3.8813	4.3192	3.85295	3.60746	4.3192	3.85295	3.60746
	2d3hC	25	-	6.0369	5.85067	5.59929	6.0369	5.85067	5.59929	5.95406	5.51855	5.27225	5.95406	5.51855	5.27225
	2d3hD	25	-	4.28602	3.67386	3.53662	4.28602	3.67386	3.53662	4.33698	3.56832	3.42159	4.33698	3.56832	3.42159
	2d3hE	25	-	4.66764	4.7549	4.21339	4.66764	4.7549	4.21339	4.36	4.05591	3.53294	4.36	4.05591	3.53294
	3a0mC	25	-	4.79517	4.42977	4.2421	4.79517	4.42977	4.2421	4.74392	4.40972	4.00893	4.74392	4.40972	4.00893
	3a0mE	25	-	4.50092	4.27531	4.09182	4.50092	4.27531	4.09182	4.50643	4.13273	4.00092	4.50643	4.13273	4.00092
	3a1hB	25	-	6.3015	6.00045	4.9975	6.3015	6.00045	4.9975	5.40132	5.56464	4.0005	5.40132	5.56464	4.0005
	3abnB	25	-	4.86579	4.65972	4.41044	4.86579	4.65972	4.41044	4.90508	4.59532	4.47095	4.90508	4.59532	4.47095
	3ai6E	25	-	13.3214	13.2105	13.135	13.3214	13.2105	13.135	13.4447	13.2496	13.1226	13.4447	13.2496	13.1226
	3zs2D	25	-	4.9418	4.88418	4.27028	4.9418	4.88418	4.27028	4.76719	4.75925	4.15665	4.76719	4.75925	4.15665
	4bklE	25	-	6.80962	6.40174	6.27624	6.80962	6.40174	6.27624	6.67112	6.11913	6.01595	6.67112	6.11913	6.01595
	4bklG	25	-	5.30627	4.45576	4.36646	5.30627	4.45576	4.36646	5.23387	4.69363	4.53863	5.23387	4.69363	4.53863
	Average			5.1222	4.20814	3.96392	4.92287	3.99275	3.76318	5.00734	4.1185	3.84782	4.80391	3.88581	3.64473

## Sheet: S9
	Table S9: Comparison of the performance of initial structures of PEPstrMOD, ab initio and DSSP models on ModPep16 dataset.
			ab initio model			PEPstrMOD			DSSP model
	PDB ID	LENGTH	RMSD	CA-RMSD	B-RMSD	RMSD	CA-RMSD	B-RMSD	RMSD	CA-RMSD	B-RMSD	DSSP states
	1fevA	15	10.9414	9.78665	9.62446	2.58235	1.43236	1.47181	2.3629	1.54487	1.45381	CCCHHHHHHHHHCCC
	1rbdS	15	10.9167	9.93049	9.73054	5.65338	4.58946	4.43815	4.33106	4.30875	4.07141	CCCHHHHHHHHHCCC
	1tkqB	15	13.4287	13.1318	12.9995	6.71882	6.76761	5.58237	12.0351	11.746	11.5426	CEEEEEEEEEEEEEC
	1z3lS	15	11.0724	9.80496	9.66783	9.0744	7.29704	7.10437	1.73287	1.0862	0.744704	CCCHHHHHHHHHCCC
	1z3mS	15	11.121	9.83855	9.68724	9.12782	7.33481	7.13056	1.6672	1.07118	0.729596	CCCHHHHHHHHHCCC
	1z3pS	15	10.9356	9.8503	9.65087	5.65827	4.66118	4.25034	4.28759	4.34349	4.14023	CCCHHHHHHHHHCCC
	2ap8A	20	13.4987	12.5972	12.4683	2.2144	1.19146	1.10903	2.2144	1.19146	1.10903	CCCCHHHHHHHHHHHHHHCC
	2dprA	21	13.5755	13.22	13.1208	1.61127	0.836354	0.784067	1.62552	0.896602	0.885001	CCHHHHHHHHHHHHHHHHHHC
	2fx8P	12	8.17103	7.28847	7.19478	6.33202	4.6739	4.79311	1.62989	0.696583	0.676452	CHHHHHHHHHCC
	2k7lB	19	11.6297	11.3818	11.4458	6.59325	5.67097	5.69407	1.60033	0.84298	0.690303	CCCCHHHHHHHHHHHHHCC
	2rlnS	15	10.9161	9.80062	9.65939	5.64472	4.66178	4.49305	4.34376	4.33604	4.12449	CCCHHHHHHHHHCCC
	3cmhA	15	10.9151	10.3006	10.295	9.83191	8.71685	8.65986	4.85085	3.25031	3.16799	CCHHHHHHHHHCCCC
	3kmzC	19	13.4994	12.5105	12.4102	2.33291	0.753545	0.891895	1.99443	1.93394	0.949319	CCCCHHHHHHHHHHHHHCC
	3zs2D	25	15.0828	14.2379	14.8139	4.9418	4.88418	4.27028	2.03368	1.5003	1.40865	CHHHHHHHHHHHHHHHHCHHHCCCC
	4lkaB	12	8.61226	8.34416	8.08755	5.49719	4.4692	4.42315	2.24828	1.8223	1.28241	CCCHHHHHHHHC
	6cmhA	21	13.1713	13.079	12.9476	9.81495	9.41132	9.39358	7.4146	3.87088	3.51529	CHHHHCCHHHHHHHHHCCCCC
	Average		11.718	10.9439	10.8627	5.85184	4.8345	4.65561	3.52328	2.77762	2.5307
		RMSD	Root Mean Square Deviation
		CA-RMSD	C-alpha Root Mean Square Deviation
		B-RMSD	Backbone Root Mean Square Deviation

## Sheet: S10
	Table S10: Comparison of the performance of minimized structures of PEPstrMOD, ab initio and DSSP models on ModPep16 dataset in vacuum environment
			ab initio model			PEPstrMOD			DSSP model
	PDB ID	LENGTH	RMSD	CA-RMSD	B-RMSD	RMSD	CA-RMSD	B-RMSD	RMSD	CA-RMSD	B-RMSD	DSSP states
	1fevA	15	10.7979	9.5645	9.45469	2.69986	1.58603	1.78997	1.94146	1.49388	1.51181	CCCHHHHHHHHHCCC
	1rbdS	15	10.7329	9.68722	9.5208	5.77605	4.55053	4.43376	4.28094	4.43918	4.22595	CCCHHHHHHHHHCCC
	1tkqB	15	13.3681	12.9633	12.8667	6.70111	6.59945	6.00912	11.8924	11.516	11.3727	CEEEEEEEEEEEEEC
	1z3lS	15	10.8697	9.5599	9.4977	8.90895	7.1251	6.98898	1.73226	3.27069	1.01594	CCCHHHHHHHHHCCC
	1z3mS	15	10.9173	9.59767	9.49205	8.96581	7.16094	7.00564	1.67374	1.41989	0.913114	CCCHHHHHHHHHCCC
	1z3pS	15	10.735	9.578	9.42534	5.91962	4.64535	4.42375	4.18413	4.46751	4.29113	CCCHHHHHHHHHCCC
	2ap8A	20	13.4343	12.4396	12.3062	1.94072	0.847244	0.935692	1.94072	0.847244	0.935692	CCCCHHHHHHHHHHHHHHCC
	2dprA	21	13.3074	13.018	12.9241	1.64189	0.77176	0.779916	1.15559	0.800334	0.755309	CCHHHHHHHHHHHHHHHHHHC
	2fx8P	12	8.19123	7.20119	7.15559	6.59837	4.91205	4.58048	1.89415	0.874002	0.832434	CHHHHHHHHHCC
	2k7lB	19	11.455	11.2766	11.3777	6.63096	5.6502	5.6628	1.86601	0.9332	0.820922	CCCCHHHHHHHHHHHHHCC
	2rlnS	15	10.7424	9.61162	9.45482	5.79243	4.58887	4.45805	4.31197	4.46435	4.26255	CCCHHHHHHHHHCCC
	3cmhA	15	10.8883	10.1962	10.2086	9.90089	8.69461	8.69762	4.66457	3.14655	2.64091	CCHHHHHHHHHCCCC
	3kmzC	19	13.4004	12.2967	12.24	2.27588	0.622315	0.914278	1.99215	0.723897	1.05721	CCCCHHHHHHHHHHHHHCC
	3zs2D	25	15.1402	14.2297	14.8062	4.76719	4.75925	4.15665	2.36205	1.77847	1.71695	CHHHHHHHHHHHHHHHHCHHHCCCC
	4lkaB	12	8.53708	8.18811	8.0045	5.61397	4.58096	4.51127	2.25381	1.97127	1.8433	CCCHHHHHHHHC
	6cmhA	21	13.1207	12.9605	12.8508	9.92256	9.43923	9.41178	7.55587	4.32938	3.27887	CHHHHCCHHHHHHHHHCCCCC
	Average		11.6024	10.7731	10.7241	5.87852	4.78337	4.67249	3.48137	2.90474	2.59217
		RMSD	Root Mean Square Deviation
		CA-RMSD	C-alpha Root Mean Square Deviation
		B-RMSD	Backbone Root Mean Square Deviation

## Sheet: S11
	Table S11: Comparison of the performance of structures of PEPstrMOD, ab initio and DSSP models on ModPep16 dataset in vacuum environment after 100 picosecond MD
			ab initio model			PEPstrMOD			DSSP model
	PDB ID	LENGTH	RMSD	CA-RMSD	B-RMSD	RMSD	CA-RMSD	B-RMSD	RMSD	CA-RMSD	B-RMSD	DSSP states
	1fevA	15	6.38	5.25	5.12	4.12	2.2	2.57	4.32	1.82	1.78	CCCHHHHHHHHHCCC
	1rbdS	15	6.06	5.16	5.07	5.33	4.86	4.93	5.77	5.64	5.08	CCCHHHHHHHHHCCC
	1tkqB	15	7.55	6.46	5.51	7.65	6.11	5.95	6.63	5.65	5.46	CEEEEEEEEEEEEEC
	1z3lS	15	6.53	5.93	5.45	5.78	4.28	3.33	3.37	4.78	4.65	CCCHHHHHHHHHCCC
	1z3mS	15	7.01	5.57	5.49	6.37	4.81	4.94	2.71	3.67	1.73	CCCHHHHHHHHHCCC
	1z3pS	15	4.84	3.39	3.61	6.01	4.16	3.9	7.36	6.72	6.62	CCCHHHHHHHHHCCC
	2ap8A	20	6.98	4.72	4.78	2.11	1.37	0.9	1.69	1.17	0.91	CCCCHHHHHHHHHHHHHHCC
	2dprA	21	6.74	5.6	5.41	1.98	1.65	1.52	1.6	0.92	0.9	CCHHHHHHHHHHHHHHHHHHC
	2fx8P	12	5.35	4.17	4.15	6.13	4.76	4.77	2.25	0.88	0.78	CHHHHHHHHHCC
	2k7lB	19	6.95	5.99	6.04	7.63	6.6	6.44	1.9	0.9	0.98	CCCCHHHHHHHHHHHHHCC
	2rlnS	15	5.61	4.16	4	6.25	6.07	4.69	4.83	6.69	2.55	CCCHHHHHHHHHCCC
	3cmhA	15	6.84	5.21	5.26	6.11	4.83	4.75	6.82	4.59	4.41	CCHHHHHHHHHCCCC
	3kmzC	19	7.35	5.32	4.83	2.45	1.69	1.24	3.35	2.65	2.77	CCCCHHHHHHHHHHHHHCC
	3zs2D	25	8.26	7.23	7.33	6.42	5.23	4.85	7.19	5.86	5.7	CHHHHHHHHHHHHHHHHCHHHCCCC
	4lkaB	12	6.12	4.65	3.93	6.32	4.39	4.17	2.87	3.25	2.73	CCCHHHHHHHHC
	6cmhA	21	9.32	8.81	8.71	6.71	5.96	5.8	5.67	5.56	3.87	CHHHHCCHHHHHHHHHCCCCC
	Average		6.74313	5.47625	5.29312	5.46063	4.31062	4.04688	4.27062	3.79688	3.1825
		RMSD	Root Mean Square Deviation
		CA-RMSD	C-alpha Root Mean Square Deviation
		B-RMSD	Backbone Root Mean Square Deviation
		MD	Molecular Dynamics

## Sheet: S12
	Table S12: Comparison of the performance of structures of PEPstrMOD, ab initio and DSSP models on ModPep16 dataset in vacuum environment after 1 nanosecond MD
			ab initio model			PEPstrMOD			DSSP model
	PDB ID	LENGTH	RMSD	CA-RMSD	B-RMSD	RMSD	CA-RMSD	B-RMSD	RMSD	CA-RMSD	B-RMSD	DSSP states
	1fevA	15	6.12092	4.20046	4.01663	4.05665	2.11535	2.47633	5.15885	3.84427	3.52671	CCCHHHHHHHHHCCC
	1rbdS	15	7.81079	5.60139	4.63565	5.13074	4.99757	4.93295	5.85102	5.7261	5.66627	CCCHHHHHHHHHCCC
	1tkqB	15	5.84457	4.6861	4.41813	6.72742	5.09775	4.95846	6.02686	5.19269	5.07793	CEEEEEEEEEEEEEC
	1z3lS	15	6.08884	4.84319	4.88367	5.20483	4.02682	3.55245	3.46471	2.33172	2.25913	CCCHHHHHHHHHCCC
	1z3mS	15	6.51535	5.85795	5.79788	6.49605	5.01698	5.04847	2.57214	1.69871	1.66452	CCCHHHHHHHHHCCC
	1z3pS	15	5.62566	4.97476	4.24748	5.83421	3.82317	3.62245	7.30336	6.55989	6.50337	CCCHHHHHHHHHCCC
	2ap8A	20	7.63448	7.10985	7.03155	2.71715	2.35131	1.99882	1.87957	1.49457	1.39489	CCCCHHHHHHHHHHHHHHCC
	2dprA	21	8.54696	7.94678	7.8161	3.06898	2.4406	2.23202	1.38443	0.783368	0.816499	CCHHHHHHHHHHHHHHHHHHC
	2fx8P	12	5.27499	4.00205	3.99303	6.06433	4.84143	4.92737	2.90934	1.03086	0.80894	CHHHHHHHHHCC
	2k7lB	19	8.02947	7.57312	7.39785	8.49607	7.15082	6.98992	3.12694	2.41364	2.23078	CCCCHHHHHHHHHHHHHCC
	2rlnS	15	5.42731	4.23624	4.09553	6.25327	6.05606	5.8936	4.43075	3.16428	3.16628	CCCHHHHHHHHHCCC
	3cmhA	15	5.94691	5.1694	5.07556	7.91976	6.45802	6.32978	6.34039	4.52475	4.25731	CCHHHHHHHHHCCCC
	3kmzC	19	5.93248	5.52499	4.34022	2.30124	2.07587	1.65594	3.29758	2.78938	2.96089	CCCCHHHHHHHHHHHHHCC
	3zs2D	25	7.82507	6.54562	6.23988	7.38879	6.52601	5.49582	6.39377	5.84296	5.59951	CHHHHHHHHHHHHHHHHCHHHCCCC
	4lkaB	12	6.07303	4.69191	3.76498	5.95185	4.22743	2.95643	1.20091	1.17649	0.422019	CCCHHHHHHHHC
	6cmhA	21	8.47353	7.25959	7.15527	5.78748	4.46856	4.34262	8.77407	5.28912	4.83157	CHHHHCCHHHHHHHHHCCCCC
	Average		6.69815	5.63896	5.30684	5.58743	4.47961	4.21334	4.38217	3.36643	3.19916
		RMSD	Root Mean Square Deviation
		CA-RMSD	C-alpha Root Mean Square Deviation
		B-RMSD	Backbone Root Mean Square Deviation
		MD	Molecular Dynamics

## Sheet: S13
	Table S13: Comparison of the performance of minimized structures of PEPstrMOD, ab initio and DSSP models on ModPep16 dataset in hydrophilic environment
			ab initio model			PEPstrMOD			DSSP model
	PDB ID	LENGTH	RMSD	CA-RMSD	B-RMSD	RMSD	CA-RMSD	B-RMSD	RMSD	CA-RMSD	B-RMSD	DSSP states
	1fevA	15	10.909	9.62176	9.48466	2.77885	1.64563	1.78872	2.18889	1.62673	1.66698	CCCHHHHHHHHHCCC
	1rbdS	15	10.8436	9.74205	9.56478	5.76581	4.55727	4.40943	4.42537	4.55239	4.35757	CCCHHHHHHHHHCCC
	1tkqB	15	13.4562	13.0514	12.9958	6.73121	6.63764	6.07454	12.0318	11.744	11.576	CEEEEEEEEEEEEEC
	1z3lS	15	11.013	9.64094	9.50856	8.91334	7.11493	6.98151	2.14137	3.31472	3.25365	CCCHHHHHHHHHCCC
	1z3mS	15	11.063	9.67717	9.60023	8.98533	7.1922	7.05179	1.96277	3.29102	1.04422	CCCHHHHHHHHHCCC
	1z3pS	15	10.9207	9.65247	9.44042	5.90346	4.65616	4.525	4.36109	4.54902	4.40333	CCCHHHHHHHHHCCC
	2ap8A	20	13.5778	12.5689	12.4441	2.19612	1.20353	1.23205	2.19612	1.20353	1.23205	CCCCHHHHHHHHHHHHHHCC
	2dprA	21	13.631	13.1382	13.051	1.61435	0.812417	0.823997	0.977141	0.57089	0.576125	CCHHHHHHHHHHHHHHHHHHC
	2fx8P	12	8.163	7.17156	7.12048	6.34272	4.79285	4.89123	1.66926	0.840111	0.79381	CHHHHHHHHHCC
	2k7lB	19	11.6094	11.3774	11.4772	6.60483	5.55303	5.5638	1.77525	0.97756	0.896813	CCCCHHHHHHHHHHHHHCC
	2rlnS	15	10.8203	9.61717	9.46824	5.76855	4.63815	4.46854	4.44488	4.58212	4.40555	CCCHHHHHHHHHCCC
	3cmhA	15	11.0249	10.3163	10.3316	9.87545	8.57552	8.55081	4.72847	3.16003	3.08128	CCHHHHHHHHHCCCC
	3kmzC	19	13.3614	12.3765	12.2805	2.28787	1.08524	1.13733	1.8968	1.03438	1.0991	CCCCHHHHHHHHHHHHHCC
	3zs2D	25	14.9175	14.0668	14.369	4.66937	4.66425	3.97712	2.43345	1.78369	1.61694	CHHHHHHHHHHHHHHHHCHHHCCCC
	4lkaB	12	8.78185	8.17945	7.94037	5.88603	4.7358	4.64005	2.1	1.81635	1.65656	CCCHHHHHHHHC
	6cmhA	21	13.1294	12.9498	12.8466	10.184	9.61015	9.5669	7.39146	4.17441	3.37433	CHHHHCCHHHHHHHHHCCCCC
	Average		11.7014	10.8217	10.7452	5.90671	4.84217	4.73018	3.54526	3.07631	2.81465
		RMSD	Root Mean Square Deviation
		CA-RMSD	C-alpha Root Mean Square Deviation
		B-RMSD	Backbone Root Mean Square Deviation

[truncated: 2 more sheets: S14, S15]
